# Supplementary material for: Solar-driven sugar production directly from CO2 via a customizable electrocatalytic–biocatalytic flow system
Source: Nat Commun. 2024 Mar 25;15:2636. doi: 10.1038/s41467-024-46954-w (PMC10963751; doi:10.1038/s41467-024-46954-w)
Supplement: Supplementary file 5 — Source Data [file 41467_2024_46954_MOESM5_ESM.xlsx]

## Sheet: Figure 2
Figure 2a											Figure 2c								Figure 2e
	current density	FEH2 (%)	s.d.	FEHCOO- (%)	s.d.	FECO (%)	s.d.	Formate production rate	s.d.			solar cell		electrochemical cell		MPP				electrochemical cell		FE(HCOOH)		Cell Voltage
	50	0.87821	1.05663	96.4873	3.31674	1.52068	0.80791	0.90002	0.02526			Voltage/V	Current Density/mA	Voltage/V	Current Density/mA	Voltage/V	Current Density/mA			Time(h)	Current Density/mA	Time(h)	FE(%)	Time(h)	Voltage(V)
	100	0.12666	0	93.738	0.32277	2.59897	0.63614	1.74875	0.00492			-0.1	3.86943	2.55	0.1	4.53	3.42			0.000222222	36.125	6	84.177	6	4.31
	200	0.22166	0.27423	93.5373	2.4814	2.65494	0.7022	3.49002	0.0756			-0.0335	3.86725	2.84	0.3					0.000444444	36.1	12	84.53	12	4.4
	300	0.45219	0.35578	97.0998	1.75075	3.07187	0.44793	5.43441	0.08			0.0335	3.86931	3.03	0.5					0.000666667	36	24	83.631	24	4.43
	400	1.03441	0.1218	94.8167	1.43136	3.47555	0.66003	7.07551	0.08721			0.1	3.86949	3.3	1					0.000888889	36	30	83.82	30	4.47
												0.1665	3.86656	3.54	1.5					0.00111	36.025	36	81.804	36	4.43
												0.2335	3.86416	3.68	2					0.00133	35.975	48	81.039	48	4.47
Figure 2d	-5.37379	21758000										0.3	3.86599	3.85	2.5					0.00156	36	54	80.636	54	4.49
	-5.37254	21561300										0.3665	3.86674	4.02	3					0.00178	36	60	80.057	60	4.48
	-5.37129	-5308420										0.4335	3.85699	4.13	3.3					0.002	36	72	80.796	72	4.56
	-5.37004	-12386300										0.5	3.85918	4.37	3.7					0.00222	36.025	78	80.3457	78	4.55
	-5.36879	-4259840										0.5665	3.86311	4.54	4					0.00244	36.025	84	85.8675	84	4.62
	-5.36754	13303800										0.6335	3.86254	4.76	4.5					0.00267	36.025	90	81.8111	90	4.68
	-5.36629	25952300										0.7	3.85905							0.00289	36	96	81.0722	96	4.71
	-5.36504	25690100										0.7665	3.86401							0.00311	35.975	114	81.556	114	4.83
	-5.36379	16121900										0.8335	3.859							0.00333	35.975
	-5.36254	6815740										0.9	3.85918							0.00356	36.025
	-5.36129	18284500										0.9665	3.85401							0.00378	36
	-5.36004	44302300										1.0335	3.8591							0.004	36.025
	-5.35879	12648400										1.1	3.85586							0.00422	36.025
	-5.35754	20512800										1.1665	3.85902							0.00444	35.975
	-5.35629	31916000										1.2335	3.85519							0.00467	36.025
	-5.35504	9109500										1.3	3.85272							0.00489	35.975
	-5.35379	19791900										1.3665	3.85465							0.00511	36.025
	-5.35254	33947600										1.4335	3.85553							0.00533	36.05
	-5.35129	32440300										1.5	3.85566							0.00556	36.05
	-5.35004	34603000										1.5665	3.85445							0.00578	36.025
	-5.34879	23461900										1.6335	3.85422							0.006	36.05
	-5.34754	19791900										1.7	3.84799							0.00622	36.05
	-5.34629	25755600										1.7665	3.85131							0.00644	36.05
	-5.34504	4521980										1.8335	3.85152							0.00667	36.05
	-5.34379	1245180										1.9	3.85321							0.00689	36.075
	-5.34254	18939900										1.9665	3.85							0.00711	36
	-5.34129	-5963780										2.0335	3.85154							0.00733	36.025
	-5.34004	4259840										2.1	3.84789							0.00756	36.05
	-5.33879	5308420										2.1665	3.85118							0.00778	36.05
	-5.33754	16449500										2.2335	3.84805							0.008	36.05
	-5.33629	19267600										2.3	3.85015							0.00822	36.1
	-5.33504	9371650										2.3665	3.84542							0.00844	36.075
	-5.33379	-1703940										2.4335	3.84506							0.00867	36.025
	-5.33254	-2424830										2.5	3.84483							0.00889	36.05
	-5.33129	11403300										2.5665	3.8456							0.00911	36.05
	-5.33004	36306900										2.6335	3.84512							0.00933	36.025
	-5.32879	17760300										2.7	3.84473							0.00956	36.05
	-5.32754	37879800										2.7665	3.84419							0.00978	36
	-5.32629	27525100										2.8335	3.83892							0.01	36.05
	-5.32504	10551300										2.9	3.83923							0.01022	36.05
	-5.32379	3801090										2.9665	3.8356							0.01044	36.025
	-5.32254	24510500										3.0335	3.8345							0.01067	36.05
	-5.32129	12320800										3.1	3.83301							0.01089	36.025
	-5.32004	15269900										3.1665	3.82607							0.01111	36.025
	-5.31879	12255200										3.2335	3.81895							0.01133	36.05
	-5.31754	24051700										3.3	3.8135							0.01156	36.05
	-5.31629	21037100										3.3665	3.8063							0.01178	36.025
	-5.31504	37421100										3.4335	3.79681							0.012	36.05
	-5.31379	13369300										3.5	3.78774							0.01222	36
	-5.31254	32112600										3.5665	3.77499							0.01244	36.05
	-5.31129	25428000										3.6335	3.76175							0.01267	36.05
	-5.31004	24248300										3.7	3.74905							0.01289	36.05
	-5.30879	19202000										3.7665	3.73689							0.01311	36.05
	-5.30754	6160380										3.8335	3.72244							0.01333	36.025
	-5.30629	39059500										3.9	3.7056							0.01356	36.025
	-5.30504	20971500										3.9665	3.68856							0.01378	36.025
	-5.30379	17694700										4.0335	3.67103							0.014	36
	-5.30254	32636900										4.1	3.64812							0.01422	36.05
	-5.30129	23920600										4.1665	3.62208							0.01444	36.025
	-5.30004	35061800										4.2335	3.59805							0.01467	36.025
	-5.29879	21299200										4.3	3.56843							0.01489	36.075
	-5.29754	30736400										4.3665	3.5317							0.01511	36.075
	-5.29629	22937600										4.4335	3.48895							0.01533	36.05
	-5.29504	26804200										4.5	3.44576							0.01556	36.05
	-5.29379	38273000										4.5665	3.39249							0.01578	36.075
	-5.29254	34275300										4.6335	3.33409							0.016	36.05
	-5.29129	14286800										4.7	3.27427							0.01622	36.075
	-5.29004	7929860										4.7665	3.20602							0.01644	36.05
	-5.28879	15007700										4.8335	3.12746							0.01667	36.075
	-5.28754	29622300										4.9	3.04303							0.01689	36.1
	-5.28629	5898240										4.9665	2.95411							0.01711	36.1
	-5.28504	-2490370										5.0335	2.85018							0.01733	36.125
	-5.28379	-5308420										5.1	2.73362							0.01756	36.1
	-5.28254	-1376260										5.1665	2.60566							0.01778	36.075
	-5.28129	-16646100										5.2335	2.4547							0.018	36.075
	-5.28004	7995390										5.3	2.29066							0.01822	36.075
	-5.27879	18415600										5.3665	2.10256							0.01844	36.05
	-5.27754	25362400										5.4335	1.89165							0.01867	36.025
	-5.27629	54329300										5.5	1.65669							0.01889	36.05
	-5.27504	31916000										5.5665	1.39635							0.01911	36.05
	-5.27379	2097150										5.6335	1.10385							0.01933	36.1
	-5.27253	21102600										5.7	0.78493							0.01956	36.1
	-5.27128	13434900										5.7665	0.44035							0.01978	36.075
	-5.27003	983040										5.8335	0.05703							0.02	36.1
	-5.26878	20578300										5.9	-0.35062							0.02022	36.05
	-5.26753	7340030										5.9665	-0.7839							0.02044	36.075
	-5.26628	-2752510										6.0335	-1.25161							0.02067	36.075
	-5.26503	7667710										6.1	-1.74431							0.02089	36.075
	-5.26378	32636900										6.1665	-2.26285							0.02111	36.075
	-5.26253	38273000										6.2335	-2.81355							0.02133	36.05
	-5.26128	27328500										6.3	-3.37995							0.02156	36.075
	-5.26003	32571400										6.3665	-3.97517							0.02178	36.075
	-5.25878	30998500										6.4335	-4.59468							0.022	36.075
	-5.25753	14483500										6.5	-5.22933							0.02222	36.1
	-5.25628	12976100																		0.02244	36.1
	-5.25503	10813400																		0.02267	36.125
	-5.25378	3538940																		0.02289	36.05
	-5.25253	25886700																		0.02311	36.1
	-5.25128	10551300																		0.02333	36.125
	-5.25003	15990800																		0.02356	36.1
	-5.24878	20119600																		0.02378	36.075
	-5.24753	33292300																		0.024	36.1
	-5.24628	26345500																		0.02422	36.1
	-5.24503	28573700																		0.02444	36.1
	-5.24378	33751000																		0.02467	36.075
	-5.24253	3801090																		0.02489	36.075
	-5.24128	16777200																		0.02511	36.075
	-5.24003	9240580																		0.02533	36.075
	-5.23878	24969200																		0.02556	36.075
	-5.23753	4194300																		0.02578	36.1
	-5.23628	3145730																		0.026	36.125
	-5.23503	-3145730																		0.02622	36.1
	-5.23378	14549000																		0.02644	36.1
	-5.23253	5373950																		0.02667	36.125
	-5.23128	18939900																		0.02689	36.15
	-5.23003	23003100																		0.02711	36.15
	-5.22878	33095700																		0.02733	36.075
	-5.22753	17956900																		0.02756	36.125
	-5.22628	-4587520																		0.02778	36.125
	-5.22503	-2490370																		0.028	36.1
	-5.22378	22872100																		0.02844	36.15
	-5.22253	29098000																		0.02867	36.125
	-5.22128	20119600																		0.02889	36.1
	-5.22003	10158100																		0.02911	36.125
	-5.21878	-5242880																		0.02933	36.1
	-5.21753	6750210																		0.02956	36.1
	-5.21628	13172700																		0.02978	36.1
	-5.21503	-2162690																		0.03	36.1
	-5.21378	19464200																		0.03022	36.1
	-5.21253	43450400																		0.03044	36.125
	-5.21128	32636900																		0.03067	36.1
	-5.21003	17432600																		0.03089	36.1
	-5.20878	458752																		0.03111	36.125
	-5.20753	-3932160																		0.03133	36.125
	-5.20628	-2097150																		0.03156	36.15
	-5.20503	1966080																		0.03178	36.15
	-5.20378	7.51019e-05																		0.032	36.15
	-5.20253	25624600																		0.03222	36.125
	-5.20128	11206700																		0.03244	36.125
	-5.20003	-13041700																		0.03267	36.15
	-5.19878	-8847360																		0.03289	36.075
	-5.19753	-4784130																		0.03311	36.1
	-5.19628	13238300																		0.03333	36.1
	-5.19503	-1769470																		0.03356	36.1
	-5.19378	20971500																		0.03378	36.1
	-5.19253	6160380																		0.034	36.1
	-5.19128	-2097150																		0.03422	36.1
	-5.19003	11141100																		0.03444	36.125
	-5.18878	-21823500																		0.03467	36.1
	-5.18753	7864320																		0.03489	36.125
	-5.18628	-1769470																		0.03511	36.125
	-5.18503	-8192000																		0.03533	36.15
	-5.18378	-10747900																		0.03556	36.15
	-5.18253	-6225920																		0.03578	36.125
	-5.18128	-720896																		0.036	36.125
	-5.18003	11206700																		0.03622	36.075
	-5.17878	13303800																		0.03644	36.1
	-5.17753	18087900																		0.03667	36.125
	-5.17628	24248300																		0.03689	36.1
	-5.17503	2686980																		0.03711	36.15
	-5.17378	19136500																		0.03733	36.125
	-5.17253	35389400																		0.03756	36.15
	-5.17128	18350100																		0.03778	36.15
	-5.17003	917504																		0.038	36.125
	-5.16878	-10158100																		0.03822	36.125
	-5.16753	29622300																		0.03844	36.125
	-5.16628	19005400																		0.03867	36.125
	-5.16503	9568260																		0.03889	36.125
	-5.16378	17760300																		0.03911	36.075
	-5.16253	-7733250																		0.03933	36.1
	-5.16128	-3211260																		0.03956	36.1
	-5.16003	6160380																		0.03978	36.125
	-5.15878	25886700																		0.04	36.1
	-5.15753	24772600																		0.04022	36.125
	-5.15628	655360																		0.04044	36.125
	-5.15503	65536																		0.04067	36.125
	-5.15378	-1638400																		0.04089	36.125
	-5.15253	-15138800																		0.04111	36.175
	-5.15128	-7012350																		0.04133	36.15
	-5.15003	-2555900																		0.04156	36.075
	-5.14878	-18743300																		0.04178	36.125
	-5.14753	-19595300																		0.042	36.125
	-5.14628	-22216700																		0.04222	36.1
	-5.14503	-16252900																		0.04244	36.125
	-5.14378	10944500																		0.04267	36.125
	-5.14253	-1245180																		0.04289	36.125
	-5.14128	5308420																		0.04311	36.15
	-5.14003	7143420																		0.04333	36.1
	-5.13878	-9175040																		0.04356	36.125
	-5.13753	1376260																		0.04378	36.1
	-5.13628	22544400																		0.044	36.125
	-5.13503	8847360																		0.04422	36.125
	-5.13378	1048580																		0.04444	36.15
	-5.13253	11010000																		0.04467	36.15
	-5.13128	28639200																		0.04489	36.125
	-5.13003	6881280																		0.04511	36.125
	-5.12878	-12255200																		0.04533	36.15
	-5.12753	-4980740																		0.04556	36.15
	-5.12628	3866620																		0.04578	36.15
	-5.12503	12648400																		0.046	36.15
	-5.12378	-786432																		0.04622	36.175
	-5.12253	-12124200																		0.04644	36.175
	-5.12128	21954600																		0.04667	36.15
	-5.12003	18481200																		0.04689	36.1
	-5.11878	-8126460																		0.04711	36.125
	-5.11753	2097150																		0.04733	36.15
	-5.11628	14680100																		0.04756	36.175
	-5.11503	26279900																		0.04778	36.2
	-5.11378	22675500																		0.048	36.175
	-5.11253	17432600																		0.04822	36.2
	-5.11128	18415600																		0.04844	36.2
	-5.11003	25034800																		0.04867	36.225
	-5.10878	10092500																		0.04889	36.225
	-5.10753	-6553600																		0.04911	36.175
	-5.10628	851968																		0.04933	36.225
	-5.10503	22741000																		0.04956	36.225
	-5.10378	6225920																		0.04978	36.225
	-5.10253	46465000																		0.05	36.225
	-5.10128	43122700																		0.05022	36.25
	-5.10003	21364700																		0.05044	36.2
	-5.09878	18874400																		0.05067	36.2
	-5.09753	39583700																		0.05089	36.25
	-5.09628	-5439490																		0.05111	36.275
	-5.09503	5242880																		0.05133	36.225
	-5.09378	3080190																		0.05156	36.225
	-5.09253	25428000																		0.05178	36.2
	-5.09128	13434900																		0.052	36.225
	-5.09003	-7733250																		0.05222	36.225
	-5.08878	458752																		0.05244	36.175
	-5.08753	9895940																		0.05267	36.2
	-5.08628	-2031620																		0.05289	36.175
	-5.08503	3538940																		0.05311	36.15
	-5.08378	22609900																		0.05333	36.2
	-5.08253	-65536																		0.05356	36.175
	-5.08128	22020100																		0.05378	36.125
	-5.08003	43974700																		0.054	36.175
	-5.07878	9633790																		0.05422	36.15
	-5.07753	7864320																		0.05444	36.15
	-5.07628	38928400																		0.05467	36.15
	-5.07503	11599900																		0.05489	36.15
	-5.07378	5570560																		0.05511	36.15
	-5.07253	13369300																		0.05533	36.175
	-5.07128	36044800																		0.05556	36.125
	-5.07003	14942200																		0.05578	36.05
	-5.06878	2883580																		0.056	36.1
	-5.06753	-589824																		0.05622	36.1
	-5.06628	-5439490																		0.05644	36.1
	-5.06503	-2883580																		0.05667	36.075
	-5.06378	-458752																		0.05689	36.075
	-5.06253	37486600																		0.05711	36.075
	-5.06128	5111810																		0.05733	36.05
	-5.06003	-7667710																		0.05756	36.05
	-5.05878	11010000																		0.05778	36.05
	-5.05753	14024700																		0.058	36.1
	-5.05628	24969200																		0.05822	36.1
	-5.05503	-10551300																		0.05844	36.1
	-5.05378	2424830																		0.05867	36.1
	-5.05253	-8781820																		0.05889	36.1
	-5.05128	1245180																		0.05911	36.075
	-5.05003	11993100																		0.05933	36.075
	-5.04878	16580600																		0.05956	36.1
	-5.04753	24641500																		0.05978	36.1
	-5.04628	22020100																		0.06	36.15
	-5.04503	10485800																		0.06022	36.125
	-5.04378	-29687800																		0.06044	36.125
	-5.04253	-4259840																		0.06067	36.125
	-5.04128	-2162690																		0.06089	36.075
	-5.04003	2752510																		0.06111	36.125
	-5.03878	10616800																		0.06133	36.1
	-5.03753	30801900																		0.06156	36.1
	-5.03628	14090200																		0.06178	36.125
	-5.03503	40763400																		0.062	36.075
	-5.03378	6815740																		0.06222	36.075
	-5.03253	1835010																		0.06244	36.1
	-5.03128	18808800																		0.06267	36.075
	-5.03003	34668500																		0.06289	36.05
	-5.02878	-14745600																		0.06311	36.075
	-5.02753	-1441790																		0.06333	36.1
	-5.02628	-589824																		0.06356	36.125
	-5.02503	17891300																		0.06378	36.05
	-5.02378	327680																		0.064	36.075
	-5.02253	1179650																		0.06422	36.1
	-5.02128	21889000																		0.06444	36.1
	-5.02003	7864320																		0.06467	36.1
	-5.01878	-7143420																		0.06489	36.075
	-5.01753	-3604480																		0.06511	36.05
	-5.01628	8716290																		0.06533	36.1
	-5.01503	1310720																		0.06556	36.05
	-5.01378	327680																		0.06578	36.1
	-5.01253	655360																		0.066	36.05
	-5.01128	12976100																		0.06622	36.05
	-5.01003	-5767170																		0.06644	36.05
	-5.00878	-2162690																		0.06667	36.05
	-5.00753	23330800																		0.06689	36.075
	-5.00628	16318500																		0.06711	36.075
	-5.00503	11599900																		0.06733	36.05
	-5.00378	13434900																		0.06756	36.05
	-5.00253	44367900																		0.06778	36.1
	-5.00128	24510500																		0.068	36.075
	-5.00003	8650750																		0.06822	36.075
	-4.99878	21102600																		0.06844	36.075
	-4.99753	-13828100																		0.06867	36.05
	-4.99628	15859700																		0.06889	36.1
	-4.99503	15859700																		0.06911	36.125
	-4.99378	10813400																		0.06933	36.15
	-4.99253	16252900																		0.06956	36.15
	-4.99128	23396400																		0.06978	36.225
	-4.99003	10158100																		0.07	36.175
	-4.98878	20643800																		0.07022	36.225
	-4.98753	18087900																		0.07044	36.225
	-4.98628	-16711700																		0.07067	36.225
	-4.98503	6619140																		0.07089	36.275
	-4.98378	16515100																		0.07111	36.25
	-4.98253	30605300																		0.07133	36.275
	-4.98128	35389400																		0.07156	36.3
	-4.98003	27000800																		0.07178	36.3
	-4.97878	8781820																		0.072	36.25
	-4.97753	23527400																		0.07222	36.3
	-4.97628	20971500																		0.07244	36.275
	-4.97503	-11141100																		0.07267	36.325
	-4.97378	-8716290																		0.07289	36.275
	-4.97253	-15597600																		0.07311	36.25
	-4.97128	13762600																		0.07333	36.3
	-4.97003	3145730																		0.07356	36.275
	-4.96878	18612200																		0.07378	36.3
	-4.96753	11206700																		0.074	36.3
	-4.96628	1966080																		0.07422	36.25
	-4.96503	6422530																		0.07444	36.275
	-4.96378	23593000																		0.07467	36.25
	-4.96253	-15138800																		0.07489	36.25
	-4.96128	-10616800																		0.07511	36.25
	-4.96003	-9961470																		0.07533	36.2
	-4.95878	-2293760																		0.07556	36.2
	-4.95753	-19267600																		0.07578	36.225
	-4.95628	13566000																		0.076	36.175
	-4.95503	8454140																		0.07622	36.2
	-4.95378	-12910600																		0.07644	36.2
	-4.95253	-14680100																		0.07667	36.175
	-4.95128	-7274500																		0.07689	36.2
	-4.95003	-1638400																		0.07711	36.175
	-4.94878	17170400																		0.07733	36.2
	-4.94753	-9633790																		0.07756	36.2
	-4.94628	31850500																		0.07778	36.2
	-4.94503	7798780																		0.078	36.175
	-4.94378	-7208960																		0.07822	36.175
	-4.94253	11010000																		0.07844	36.2
	-4.94128	-10616800																		0.07867	36.175
	-4.94003	1048580																		0.07889	36.175
	-4.93878	14155800																		0.07911	36.2
	-4.93753	6094850																		0.07933	36.15
	-4.93628	-13369300																		0.07956	36.175
	-4.93503	-27197400																		0.07978	36.175
	-4.93378	-15728600																		0.08	36.175
	-4.93253	4194300																		0.08022	36.175
	-4.93128	11796500																		0.08044	36.225
	-4.93003	6094850																		0.08067	36.2
	-4.92878	-13107200																		0.08089	36.2
	-4.92753	-16187400																		0.08111	36.2
	-4.92628	-23396400																		0.08133	36.15
	-4.92503	-18153500																		0.08156	36.175
	-4.92378	-14155800																		0.08178	36.15
	-4.92253	-19071000																		0.082	36.175
	-4.92128	2883580																		0.08222	36.175
	-4.92003	196608																		0.08244	36.2
	-4.91878	-7274500																		0.08267	36.2
	-4.91753	-6291460																		0.08289	36.175
	-4.91628	-14286800																		0.08311	36.2
	-4.91503	-10289200																		0.08333	36.15
	-4.91378	-5373950																		0.08356	36.175
	-4.91253	-32964600																		0.08378	36.2
	-4.91128	-4390910																		0.084	36.2
	-4.91003	5898240																		0.08422	36.225
	-4.90878	10158100																		0.08444	36.175
	-4.90753	32833500																		0.08467	36.175
	-4.90628	31850500																		0.08489	36.175
	-4.90503	23527400																		0.08511	36.175
	-4.90378	5046270																		0.08533	36.175
	-4.90253	-19071000																		0.08556	36.15
	-4.90128	20447200																		0.08578	36.2
	-4.90003	5242880																		0.086	36.2
	-4.89878	-14811100																		0.08622	36.175
	-4.89753	-21037100																		0.08644	36.175
	-4.89628	16056300																		0.08667	36.175
	-4.89503	23199700																		0.08689	36.2
	-4.89378	17629200																		0.08711	36.2
	-4.89253	9633790																		0.08733	36.2
	-4.89128	-5046270																		0.08756	36.225
	-4.89003	-3276800																		0.08778	36.2
	-4.88878	-17956900																		0.088	36.175
	-4.88753	14155800																		0.08822	36.175
	-4.88628	8257540																		0.08844	36.125
	-4.88503	-9240580																		0.08867	36.2
	-4.88378	-6160380																		0.08889	36.175
	-4.88253	-7471100																		0.08911	36.2
	-4.88128	-6946820																		0.08933	36.175
	-4.88003	8585220																		0.08956	36.2
	-4.87878	11862000																		0.08978	36.175
	-4.87753	15728600																		0.09	36.2
	-4.87628	15138800																		0.09022	36.175
	-4.87503	16908300																		0.09044	36.225
	-4.87378	9502720																		0.09067	36.175
	-4.87253	25821200																		0.09089	36.2
	-4.87128	9764860																		0.09111	36.2
	-4.87003	7012350																		0.09133	36.2
	-4.86878	-131072																		0.09156	36.2
	-4.86753	17236000																		0.09178	36.175
	-4.86628	-12582900																		0.092	36.225
	-4.86503	7143420																		0.09222	36.225
	-4.86378	15925200																		0.09244	36.175
	-4.86253	-5439490																		0.09267	36.175
	-4.86128	-25886700																		0.09289	36.2
	-4.86003	5308420																		0.09311	36.2
	-4.85878	-8323070																		0.09333	36.15
	-4.85753	-7143420																		0.09356	36.175
	-4.85628	45219800																		0.09378	36.2
	-4.85503	-2883580																		0.094	36.2
	-4.85378	-3014660																		0.09422	36.2
	-4.85253	-8192000																		0.09444	36.175
	-4.85128	10223600																		0.09467	36.125
	-4.85003	40566800																		0.09489	36.2
	-4.84878	6684670																		0.09511	36.175
	-4.84753	-24117200																		0.09533	36.175
	-4.84628	-7077890																		0.09556	36.175
	-4.84503	-3145730																		0.09578	36.175
	-4.84378	7208960																		0.096	36.2
	-4.84253	11796500																		0.09622	36.125
	-4.84128	-2031620																		0.09644	36.225
	-4.84003	-0.000240207																		0.09667	36.175
	-4.83878	1507330																		0.09689	36.175
	-4.83753	4325380																		0.09711	36.2
	-4.83628	21102600																		0.09733	36.175
	-4.83503	-1507330																		0.09756	36.225
	-4.83378	-11665400																		0.09778	36.175
	-4.83253	8847360																		0.098	36.15
	-4.83128	7536640																		0.09822	36.2
	-4.83003	0.000904799																		0.09844	36.175
	-4.82878	11075600																		0.09867	36.175
	-4.82753	-18022400																		0.09889	36.2
	-4.82628	-10158100																		0.09911	36.2
	-4.82503	20381700																		0.09933	36.175
	-4.82378	3801090																		0.09956	36.175
	-4.82253	1179650																		0.09978	36.225
	-4.82128	7667710																		0.1	36.225
	-4.82003	17432600																		0.10022	36.2
	-4.81878	18677800																		0.10044	36.2
	-4.81753	-2818050																		0.10067	36.2
	-4.81628	18219000																		0.10089	36.175
	-4.81503	15532000																		0.10111	36.2
	-4.81378	-2949120																		0.10133	36.2
	-4.81253	3866620																		0.10156	36.225
	-4.81128	-10420200																		0.10178	36.175
	-4.81003	-13959200																		0.102	36.2
	-4.80878	-6946820																		0.10222	36.225
	-4.80753	786432																		0.10244	36.175
	-4.80628	-14942200																		0.10267	36.2
	-4.80503	6029310																		0.10289	36.225
	-4.80378	9830400																		0.10311	36.175
	-4.80253	15859700																		0.10333	36.175
	-4.80128	7340030																		0.10356	36.2
	-4.80003	31850500																		0.10378	36.2
	-4.79878	-851968																		0.104	36.2
	-4.79753	-23068700																		0.10422	36.2
	-4.79628	-5439490																		0.10444	36.2
	-4.79503	327680																		0.10467	36.2
	-4.79378	-12648400																		0.10489	36.225
	-4.79253	-720896																		0.10511	36.25
	-4.79128	10551300																		0.10533	36.175
	-4.79003	3735550																		0.10556	36.225
	-4.78878	589824																		0.10578	36.175
	-4.78753	-7208960																		0.106	36.175
	-4.78628	-1900540																		0.10622	36.175
	-4.78503	17760300																		0.10644	36.225
	-4.78378	29098000																		0.10667	36.2
	-4.78253	-3276800																		0.10689	36.2
	-4.78128	15859700																		0.10711	36.2
	-4.78003	15925200																		0.10733	36.2
	-4.77878	-9306110																		0.10756	36.175
	-4.77753	12058600																		0.10778	36.225
	-4.77628	1572860																		0.108	36.175
	-4.77503	14876700																		0.10822	36.175
	-4.77378	28573700																		0.10844	36.175
	-4.77253	17694700																		0.10867	36.15
	-4.77128	33292300																		0.10889	36.2
	-4.77003	-12976100																		0.10911	36.175
	-4.76878	-17956900																		0.10933	36.15
	-4.76753	-25165800																		0.10956	36.175
	-4.76628	-9633790																		0.10978	36.2
	-4.76503	-10158100																		0.11	36.175
	-4.76378	33554400																		0.11022	36.2
	-4.76253	-15007700																		0.11044	36.25
	-4.76128	-26279900																		0.11067	36.225
	-4.76003	-17104900																		0.11089	36.225
	-4.75878	32571400																		0.11111	36.2
	-4.75753	1900540																		0.11133	36.175
	-4.75628	-262144																		0.11156	36.2
	-4.75503	3735550																		0.11178	36.175
	-4.75378	-16842800																		0.112	36.175
	-4.75253	-15401000																		0.11222	36.175
	-4.75128	-3342340																		0.11244	36.175
	-4.75003	25952300																		0.11267	36.175
	-4.74878	18874400																		0.11289	36.175
	-4.74753	-5963780																		0.11311	36.175
	-4.74628	-3801090																		0.11333	36.175
	-4.74503	-15597600																		0.11356	36.2
	-4.74378	16056300																		0.11378	36.175
	-4.74253	9633790																		0.114	36.2
	-4.74128	15269900																		0.11422	36.175
	-4.74003	5439490																		0.11444	36.225
	-4.73878	3866620																		0.11467	36.225
	-4.73753	-27852800																		0.11489	36.225
	-4.73628	-7864320																		0.11511	36.175
	-4.73503	-9830400																		0.11533	36.225
	-4.73378	-17694700																		0.11556	36.2
	-4.73253	-38535200																		0.11578	36.2
	-4.73128	-16908300																		0.116	36.2
	-4.73003	-3342340																		0.11622	36.175
	-4.72878	3342340																		0.11644	36.175
	-4.72753	-1769470																		0.11667	36.225
	-4.72628	-18677800																		0.11689	36.225
	-4.72503	-8454140																		0.11711	36.225
	-4.72378	-15532000																		0.11733	36.25
	-4.72253	-9961470																		0.11756	36.175
	-4.72128	6553600																		0.11778	36.175
	-4.72003	-8847360																		0.118	36.2
	-4.71878	-23461900																		0.11822	36.225
	-4.71753	-28508200																		0.11844	36.225
	-4.71628	-21102600																		0.11867	36.225
	-4.71503	-4063230																		0.11889	36.275
	-4.71378	-28704800																		0.11911	36.25
	-4.71253	-30277600																		0.11933	36.2
	-4.71128	-10027000																		0.11956	36.2
	-4.71003	-15990800																		0.11978	36.175
	-4.70878	-16646100																		0.12	36.2
	-4.70753	-25362400																		0.12022	36.2
	-4.70628	-23265300																		0.12044	36.225
	-4.70503	-9502720																		0.12067	36.225
	-4.70378	-14352400																		0.12089	36.225
	-4.70253	-3997700																		0.12111	36.25
	-4.70128	-0.000589013																		0.12133	36.225
	-4.70003	-7929860																		0.12156	36.225
	-4.69878	-17236000																		0.12178	36.2
	-4.69753	-65536																		0.122	36.2
	-4.69628	-19333100																		0.12222	36.225
	-4.69503	10944500																		0.12244	36.225
	-4.69378	-18284500																		0.12267	36.25
	-4.69253	-31195100																		0.12289	36.225
	-4.69128	-7536640																		0.12311	36.225
	-4.69003	-13434900																		0.12333	36.2
	-4.68878	-24313900																		0.12356	36.25
	-4.68753	-6422530																		0.12378	36.225
	-4.68628	7471100																		0.124	36.225
	-4.68503	-32374800																		0.12422	36.2
	-4.68378	-9633790																		0.12444	36.175
	-4.68253	-7995390																		0.12467	36.225
	-4.68128	-12386300																		0.12489	36.25
	-4.68003	-27852800																		0.12511	36.225
	-4.67878	-1376260																		0.12533	36.225
	-4.67753	2818050																		0.12556	36.225
	-4.67628	-7798780																		0.12578	36.225
	-4.67503	524288																		0.126	36.2
	-4.67378	-13303800																		0.12622	36.25
	-4.67253	720896																		0.12644	36.225
	-4.67128	262144																		0.12667	36.225
	-4.67003	12779500																		0.12689	36.225
	-4.66878	5505020																		0.12711	36.25
	-4.66753	16908300																		0.12733	36.25
	-4.66628	1966080																		0.12756	36.2
	-4.66503	-1769470																		0.12778	36.225
	-4.66378	15532000																		0.128	36.225
	-4.66253	4849660																		0.12822	36.225
	-4.66128	-15532000																		0.12844	36.2
	-4.66003	-22741000																		0.12867	36.25
	-4.65878	-25755600																		0.12889	36.2
	-4.65753	-5636100																		0.12911	36.175
	-4.65628	30933000																		0.12933	36.225
	-4.65503	15204400																		0.12956	36.25
	-4.65378	0.00241																		0.12978	36.225
	-4.65253	-24510500																		0.13	36.225
	-4.65128	-6094850																		0.13022	36.225
	-4.65003	-33226800																		0.13044	36.175
	-4.64878	-19922900																		0.13067	36.175
	-4.64753	7864320																		0.13089	36.175
	-4.64628	-13828100																		0.13111	36.2
	-4.64503	-16449500																		0.13133	36.2
	-4.64378	-36241400																		0.13156	36.2
	-4.64253	-41287700																		0.13178	36.225
	-4.64128	-19071000																		0.132	36.2
	-4.64003	5636100																		0.13222	36.225
	-4.63878	-2097150																		0.13244	36.225
	-4.63753	-26017800																		0.13267	36.225
	-4.63628	7536640																		0.13289	36.225
	-4.63503	-14614500																		0.13311	36.225
	-4.63378	-24772600																		0.13333	36.225
	-4.63253	-3080190																		0.13356	36.2
	-4.63128	-10616800																		0.13378	36.225
	-4.63003	-2424830																		0.134	36.2
	-4.62878	-27787300																		0.13422	36.2
	-4.62753	17301500																		0.13444	36.2
	-4.62628	-24051700																		0.13467	36.2
	-4.62503	4784130																		0.13489	36.25
	-4.62378	10223600																		0.13511	36.25
	-4.62253	-16973800																		0.13533	36.225
	-4.62128	-3080190																		0.13556	36.2
	-4.62003	-45350900																		0.13578	36.2
	-4.61878	-55050200																		0.136	36.225
	-4.61753	-10027000																		0.13622	36.2
	-4.61628	-3080190																		0.13644	36.225
	-4.61503	-20316200																		0.13667	36.225
	-4.61378	-16973800																		0.13689	36.225
	-4.61253	-12714000																		0.13711	36.175
	-4.61128	27394000																		0.13733	36.2
	-4.61003	-15073300																		0.13756	36.2
	-4.60878	-7012350																		0.13778	36.2
	-4.60753	20709400																		0.138	36.225
	-4.60628	10485800																		0.13822	36.25
	-4.60503	3145730																		0.13844	36.25
	-4.60378	-23789600																		0.13867	36.25
	-4.60253	-30474200																		0.13889	36.225
	-4.60128	-3866620																		0.13911	36.225
	-4.60003	-3407870																		0.13933	36.25
	-4.59878	12451800																		0.13956	36.25
	-4.59753	15007700																		0.13978	36.225
	-4.59628	14876700																		0.14	36.25
	-4.59503	16056300																		0.14022	36.225
	-4.59378	11337700																		0.14044	36.2
	-4.59253	1441790																		0.14067	36.225
	-4.59128	3997700																		0.14089	36.225
	-4.59003	7274500																		0.14111	36.2
	-4.58878	-10289200																		0.14133	36.2
	-4.58753	1048580																		0.14156	36.25
	-4.58628	-9830400																		0.14178	36.25
	-4.58503	4456450																		0.142	36.225
	-4.58378	-38600700																		0.14222	36.25
	-4.58253	-22544400																		0.14244	36.225
	-4.58128	-26542100																		0.14267	36.2
	-4.58003	-19595300																		0.14289	36.2
	-4.57878	-26476500																		0.14311	36.225
	-4.57753	-28573700																		0.14333	36.2
	-4.57628	-30867500																		0.14356	36.2
	-4.57503	-23855100																		0.14378	36.175
	-4.57378	-22937600																		0.144	36.225
	-4.57253	20774900																		0.14422	36.2
	-4.57128	3014660																		0.14444	36.2
	-4.57003	6881280																		0.14467	36.225
	-4.56878	25165800																		0.14489	36.225
	-4.56753	-196608																		0.14511	36.225
	-4.56628	3801090																		0.14533	36.2
	-4.56503	-7340030																		0.14556	36.225
	-4.56378	8585220																		0.14578	36.225
	-4.56253	-1572860																		0.146	36.225
	-4.56128	8912900																		0.14622	36.175
	-4.56003	-7143420																		0.14644	36.225
	-4.55878	-3670020																		0.14667	36.225
	-4.55753	11010000																		0.14689	36.225
	-4.55628	-1245180																		0.14711	36.225
	-4.55503	-24838100																		0.14733	36.25
	-4.55378	-13762600																		0.14756	36.25
	-4.55253	-44171300																		0.14778	36.25
	-4.55128	-23396400																		0.148	36.225
	-4.55003	-11730900																		0.14822	36.2
	-4.54878	-23265300																		0.14844	36.225
	-4.54753	-13434900																		0.14867	36.225
	-4.54628	-35717100																		0.14889	36.25
	-4.54503	-15990800																		0.14911	36.225
	-4.54378	-5963780																		0.14933	36.225
	-4.54253	3145730																		0.14956	36.275
	-4.54128	0.000577927																		0.14978	36.25
	-4.54003	-8519680																		0.15	36.2
	-4.53878	16711700																		0.15022	36.25
	-4.53753	5701630																		0.15044	36.2
	-4.53628	-10289200																		0.15067	36.25
	-4.53503	17498100																		0.15089	36.225
	-4.53378	19005400																		0.15111	36.225
	-4.53253	6422530																		0.15133	36.175
	-4.53128	26411000																		0.15156	36.175
	-4.53003	-2359300																		0.15178	36.2
	-4.52878	-5111810																		0.152	36.2
	-4.52753	-17891300																		0.15222	36.2
	-4.52628	-21102600																		0.15244	36.225
	-4.52503	-13828100																		0.15267	36.225
	-4.52378	-16515100																		0.15289	36.225
	-4.52253	3670020																		0.15311	36.2
	-4.52128	16121900																		0.15333	36.225
	-4.52003	17170400																		0.15356	36.25
	-4.51878	25755600																		0.15378	36.2
	-4.51753	30867500																		0.154	36.2
	-4.51628	-1835010																		0.15422	36.225
	-4.51503	-3014660																		0.15444	36.225
	-4.51378	-15597600																		0.15467	36.225
	-4.51253	2424830																		0.15489	36.25
	-4.51128	21495800																		0.15511	36.225
	-4.51003	6815740																		0.15533	36.225
	-4.50878	-3145730																		0.15556	36.225
	-4.50753	-1835010																		0.15578	36.225
	-4.50628	5177340																		0.156	36.225
	-4.50503	5832700																		0.15622	36.175
	-4.50378	7471100																		0.15644	36.2
	-4.50253	4456450																		0.15667	36.225
	-4.50128	-21299200																		0.15689	36.2
	-4.50003	-3801090																		0.15711	36.2
	-4.49878	2097150																		0.15733	36.2
	-4.49753	-9240580																		0.15756	36.225
	-4.49628	-2490370																		0.15778	36.225
	-4.49503	-7012350																		0.158	36.225
	-4.49378	-786432																		0.15822	36.225
	-4.49253	-3342340																		0.15844	36.225
	-4.49128	-19529700																		0.15867	36.2
	-4.49003	-8192000																		0.15889	36.225
	-4.48878	6946820																		0.15911	36.225
	-4.48753	-38404100																		0.15933	36.1
	-4.48628	-28114900																		0.15956	36.125
	-4.48503	-7733250																		0.15978	36.075
	-4.48378	26804200																		0.16	36.05
	-4.48253	5177340																		0.16022	36.1
	-4.48128	-8650750																		0.16044	36.1
	-4.48003	-12124200																		0.16067	36.1
	-4.47878	-9306110																		0.16089	36.15
	-4.47753	-1703940																		0.16111	36.175
	-4.47628	6291460																		0.16133	36.15
	-4.47503	-6750210																		0.16156	36.15
	-4.47378	2293760																		0.16178	36.125
	-4.47253	4456450																		0.162	36.15
	-4.47128	3932160																		0.16222	36.175
	-4.47003	-6422530																		0.16244	36.15
	-4.46878	5439490																		0.16267	36.15
	-4.46753	24379400																		0.16289	36.15
	-4.46628	10223600																		0.16311	36.2
	-4.46503	-4456450																		0.16333	36.225
	-4.46378	9109500																		0.16356	36.225
	-4.46253	7602180																		0.16378	36.2
	-4.46128	6160380																		0.164	36.225
	-4.46003	9633790																		0.16422	36.225
	-4.45878	17170400																		0.16444	36.2
	-4.45753	-12320800																		0.16467	36.175
	-4.45628	-11862000																		0.16489	36.175
	-4.45503	-3932160																		0.16511	36.2
	-4.45378	-28704800																		0.16533	36.175
	-4.45253	-11403300																		0.16556	36.225
	-4.45128	-57475100																		0.16578	36.2
	-4.45003	-38600700																		0.166	36.2
	-4.44878	-16121900																		0.16622	36.175
	-4.44753	19726300																		0.16644	36.2
	-4.44628	-4390910																		0.16667	36.175
	-4.44503	-327680																		0.16689	36.2
	-4.44378	-2621440																		0.16711	36.175
	-4.44253	4259840																		0.16733	36.2
	-4.44128	-983040																		0.16756	36.2
	-4.44003	37945300																		0.16778	36.225
	-4.43878	29753300																		0.168	36.175
	-4.43753	-13500400																		0.16822	36.225
	-4.43628	720896																		0.16844	36.225
	-4.43503	-9568260																		0.16867	36.25
	-4.43378	-2490370																		0.16889	36.2
	-4.43253	-27394000																		0.16911	36.25
	-4.43128	9109500																		0.16933	36.2
	-4.43003	-5177340																		0.16956	36.25
	-4.42878	-1441790																		0.16978	36.2
	-4.42753	-6815740																		0.17	36.225
	-4.42628	-6291460																		0.17022	36.275
	-4.42503	-15532000																		0.17044	36.25
	-4.42378	-11993100																		0.17067	36.225
	-4.42253	-10944500																		0.17089	36.225
	-4.42128	-12255200																		0.17111	36.225
	-4.42003	21889000																		0.17133	36.225
	-4.41878	-17301500																		0.17156	36.225
	-4.41753	-25362400																		0.17178	36.2
	-4.41628	-5636100																		0.172	36.2
	-4.41503	-40042500																		0.17222	36.175
	-4.41378	-28180500																		0.17244	36.25
	-4.41253	-15466500																		0.17267	36.225
	-4.41128	-7143420																		0.17289	36.2
	-4.41003	-20250600																		0.17311	36.225
	-4.40878	-8192000																		0.17333	36.25
	-4.40753	18939900																		0.17356	36.225
	-4.40628	-458752																		0.17378	36.25
	-4.40503	655360																		0.174	36.225
	-4.40378	524288																		0.17422	36.25
	-4.40253	-3276800																		0.17444	36.225
	-4.40128	6029310																		0.17467	36.225
	-4.40003	-10289200																		0.17489	36.2
	-4.39878	1835010																		0.17511	36.2
	-4.39753	9306110																		0.17533	36.2
	-4.39628	-720896																		0.17556	36.2
	-4.39503	-16777200																		0.17578	36.2
	-4.39378	-24051700																		0.176	36.225
	-4.39253	-43581400																		0.17622	36.2
	-4.39128	-37617700																		0.17644	36.225
	-4.39003	-8650750																		0.17667	36.25
	-4.38878	-13828100																		0.17689	36.225
	-4.38753	-18874400																		0.17711	36.225
	-4.38628	-10223600																		0.17733	36.25
	-4.38503	-7602180																		0.17756	36.25
	-4.38378	-8323070																		0.17778	36.225
	-4.38253	-28901400																		0.178	36.225
	-4.38128	-14221300																		0.17822	36.2
	-4.38003	-26542100																		0.17844	36.225
	-4.37878	-8650750																		0.17867	36.175
	-4.37753	-24313900																		0.17889	36.225
	-4.37628	-6225920																		0.17911	36.2
	-4.37503	-20316200																		0.17933	36.225
	-4.37378	-8257540																		0.17956	36.225
	-4.37253	-15401000																		0.17978	36.25
	-4.37128	-23658500																		0.18	36.25
	-4.37003	-25821200																		0.18022	36.25
	-4.36878	-2293760																		0.18044	36.2
	-4.36753	-1966080																		0.18067	36.2
	-4.36628	-8192000																		0.18089	36.2
	-4.36503	-16318500																		0.18111	36.225
	-4.36378	-5570560																		0.18133	36.2
	-4.36253	-30474200																		0.18156	36.25
	-4.36128	-16646100																		0.18178	36.2
	-4.36003	-458752																		0.182	36.2
	-4.35878	-65536																		0.18222	36.2
	-4.35753	-27918300																		0.18244	36.225
	-4.35628	-16973800																		0.18267	36.2
	-4.35503	-20250600																		0.18289	36.2
	-4.35378	-3342340																		0.18311	36.225
	-4.35253	-34603000																		0.18333	36.2
	-4.35128	-3604480																		0.18356	36.225
	-4.35003	-720896																		0.18378	36.225
	-4.34878	4521980																		0.184	36.175
	-4.34753	-655360																		0.18422	36.25
	-4.34628	-2228220																		0.18444	36.2
	-4.34503	-14024700																		0.18467	36.225
	-4.34378	-11730900																		0.18489	36.225
	-4.34253	-4128770																		0.18511	36.225
	-4.34128	-30670800																		0.18533	36.225
	-4.34003	-13631500																		0.18556	36.225
	-4.33878	6094850																		0.18578	36.225
	-4.33753	22609900																		0.186	36.275
	-4.33628	-15204400																		0.18622	36.25
	-4.33503	-9502720																		0.18644	36.2
	-4.33378	-4915200																		0.18667	36.225
	-4.33253	-6356990																		0.18689	36.2
	-4.33128	-31916000																		0.18711	36.225
	-4.33003	-8650750																		0.18733	36.225
	-4.32878	20447200																		0.18756	36.225
	-4.32753	-6029310																		0.18778	36.225
	-4.32628	-15138800																		0.188	36.225
	-4.32503	-2359300																		0.18822	36.225
	-4.32378	-14090200																		0.18844	36.225
	-4.32253	-11534300																		0.18867	36.225
	-4.32128	-20578300																		0.18889	36.25
	-4.32003	-5832700																		0.18911	36.225
	-4.31878	-7077890																		0.18933	36.25
	-4.31753	5570560																		0.18956	36.225
	-4.31628	-31326200																		0.18978	36.225
	-4.31503	8192000																		0.19	36.25
	-4.31378	6094850																		0.19022	36.225
	-4.31253	-655360																		0.19044	36.175
	-4.31128	6815740																		0.19067	36.175
	-4.31003	-9764860																		0.19089	36.2
	-4.30878	-2883580																		0.19111	36.2
	-4.30753	23396400																		0.19133	36.2
	-4.30628	30212100																		0.19156	36.2
	-4.30503	-524288																		0.19178	36.25
	-4.30378	-11862000																		0.192	36.225
	-4.30253	-13238300																		0.19222	36.225
	-4.30128	7995390																		0.19244	36.225
	-4.30003	5570560																		0.19267	36.275
	-4.29878	6750210																		0.19289	36.225
	-4.29753	-15794200																		0.19311	36.25
	-4.29628	-27525100																		0.19333	36.2
	-4.29503	10747900																		0.19356	36.25
	-4.29378	29491200																		0.19378	36.2
	-4.29253	-589824																		0.194	36.25
	-4.29128	-6553600																		0.19422	36.25
	-4.29003	-11796500																		0.19444	36.225
	-4.28878	-14221300																		0.19467	36.25
	-4.28753	-13238300																		0.19489	36.2
	-4.28628	7798780																		0.19511	36.225
	-4.28503	-19922900																		0.19533	36.2
	-4.28378	-21495800																		0.19556	36.225
	-4.28253	-13434900																		0.19578	36.2
	-4.28128	-9371650																		0.196	36.225
	-4.28003	-23134200																		0.19622	36.2
	-4.27878	-17891300																		0.19644	36.25
	-4.27753	9109500																		0.19667	36.225
	-4.27628	6750210																		0.19689	36.25
	-4.27503	1048580																		0.19711	36.225
	-4.27378	-35455000																		0.19733	36.25
	-4.27253	-11796500																		0.19756	36.2
	-4.27128	-5701630																		0.19778	36.225
	-4.27003	-10616800																		0.198	36.225
	-4.26878	-4849660																		0.19822	36.225
	-4.26753	-11272200																		0.19844	36.25
	-4.26628	-6094850																		0.19867	36.25
	-4.26503	-655360																		0.19889	36.25
	-4.26378	-15401000																		0.19911	36.25
	-4.26253	-13893600																		0.19933	36.225
	-4.26128	-1441790																		0.19956	36.225
	-4.26003	-8716290																		0.19978	36.25
	-4.25878	-6815740																		0.2	36.225
	-4.25753	3604480																		0.20022	36.225
	-4.25628	-15073300																		0.20044	36.25
	-4.25503	-786432																		0.20067	36.2
	-4.25378	3735550																		0.20089	36.225
	-4.25253	-15138800																		0.20111	36.225
	-4.25128	9830400																		0.20133	36.225
	-4.25003	19398700																		0.20156	36.225
	-4.24878	-1245180																		0.20178	36.225
	-4.24753	-6553600																		0.202	36.225
	-4.24628	3932160																		0.20222	36.2
	-4.24503	-26017800																		0.20244	36.225
	-4.24378	-20185100																		0.20267	36.175
	-4.24253	4521980																		0.20289	36.225
	-4.24128	-17367000																		0.20311	36.225
	-4.24003	-3932160																		0.20333	36.2
	-4.23878	12320800																		0.20356	36.25
	-4.23753	11862000																		0.20378	36.25
	-4.23628	-22872100																		0.204	36.225
	-4.23503	4849660																		0.20422	36.225
	-4.23378	3735550																		0.20444	36.175
	-4.23253	-8257540																		0.20467	36.2
	-4.23128	2752510																		0.20489	36.2
	-4.23003	1507330																		0.20511	36.225
	-4.22878	6881280																		0.20533	36.2
	-4.22753	35258400																		0.20556	36.2
	-4.22628	22872100																		0.20578	36.2
	-4.22503	-10944500																		0.206	36.25
	-4.22378	-6750210																		0.20622	36.2
	-4.22253	7536640																		0.20644	36.2
	-4.22128	19136500																		0.20667	36.225
	-4.22003	-23134200																		0.20689	36.25
	-4.21878	-22151200																		0.20711	36.225
	-4.21753	-2293760																		0.20733	36.275
	-4.21628	4063230																		0.20756	36.25
	-4.21503	24772600																		0.20778	36.25
	-4.21378	25034800																		0.208	36.275
	-4.21253	1245180																		0.20822	36.25
	-4.21128	-13631500																		0.20844	36.225
	-4.21003	-7340030																		0.20867	36.25
	-4.20878	-1507330																		0.20889	36.275
	-4.20753	7077890																		0.20911	36.25
	-4.20628	-19791900																		0.20933	36.225
	-4.20503	-12648400																		0.20956	36.225
	-4.20378	-10158100																		0.20978	36.2
	-4.20253	-25821200																		0.21	36.225
	-4.20128	7864320																		0.21022	36.225
	-4.20003	-5242880																		0.21044	36.25
	-4.19878	-5570560																		0.21067	36.2
	-4.19753	11862000																		0.21089	36.225
	-4.19628	1441790																		0.21111	36.225
	-4.19503	-5898240																		0.21133	36.2
	-4.19378	4849660																		0.21156	36.225
	-4.19253	458752																		0.21178	36.225
	-4.19128	26279900																		0.212	36.2
	-4.19003	-5570560																		0.21222	36.2
	-4.18878	-6160380																		0.21244	36.25
	-4.18753	-2228220																		0.21267	36.225
	-4.18628	-36765700																		0.21289	36.225
	-4.18503	-16384000																		0.21311	36.225
	-4.18378	-14680100																		0.21333	36.225
	-4.18253	11730900																		0.21356	36.225
	-4.18128	524288																		0.21378	36.225
	-4.18003	9437180																		0.214	36.2
	-4.17878	-8323070																		0.21422	36.225
	-4.17753	4521980																		0.21444	36.2
	-4.17628	-18350100																		0.21467	36.225
	-4.17503	20906000																		0.21489	36.2
	-4.17378	1245180																		0.21511	36.225
	-4.17253	3932160																		0.21533	36.2
	-4.17128	25165800																		0.21556	36.2
	-4.17003	-16973800																		0.21578	36.225
	-4.16878	-5767170																		0.216	36.225
	-4.16753	5308420																		0.21622	36.2
	-4.16628	6356990																		0.21644	36.225
	-4.16503	-36831200																		0.21667	36.225
	-4.16378	-12517400																		0.21689	36.275
	-4.16253	-5439490																		0.21711	36.225
	-4.16128	-14024700																		0.21733	36.225
	-4.16003	8257540																		0.21756	36.25
	-4.15878	-20054000																		0.21778	36.225
	-4.15753	-20250600																		0.218	36.225
	-4.15628	-50724900																		0.21822	36.2
	-4.15503	-6946820																		0.21844	36.2
	-4.15378	2228220																		0.21867	36.25
	-4.15253	-22675500																		0.21889	36.2
	-4.15128	-6094850																		0.21911	36.25
	-4.15003	16252900																		0.21933	36.25
	-4.14878	10813400																		0.21956	36.225
	-4.14753	-6553600																		0.21978	36.225
	-4.14628	-6946820																		0.22	36.175
	-4.14503	3145730																		0.22022	36.175
	-4.14378	-10485800																		0.22044	36.225
	-4.14253	-39452700																		0.22067	36.225
	-4.14128	-19071000																		0.22089	36.225
	-4.14003	20447200																		0.22111	36.275
	-4.13878	-20709400																		0.22133	36.225
	-4.13753	-9109500																		0.22156	36.225
	-4.13628	-17104900																		0.22178	36.2
	-4.13503	2162690																		0.222	36.175
	-4.13378	-6422530																		0.22222	36.2
	-4.13253	-10682400																		0.22244	36.225
	-4.13128	-45154300																		0.22267	36.225
	-4.13003	-33488900																		0.22289	36.225
	-4.12878	-2359300																		0.22311	36.25
	-4.12753	-29098000																		0.22333	36.275
	-4.12628	-6684670																		0.22356	36.225
	-4.12503	-31785000																		0.22378	36.225
	-4.12378	21299200																		0.224	36.225
	-4.12253	19595300																		0.22419	36.2
	-4.12128	-7471100																		0.22442	36.25
	-4.12003	6094850																		0.22464	36.225
	-4.11878	-3342340																		0.22486	36.25
	-4.11753	-12845100																		0.22508	36.25
	-4.11628	15335400																		0.22531	36.275
	-4.11503	-15794200																		0.22553	36.225
	-4.11378	-917504																		0.22575	36.2
	-4.11253	-26279900																		0.22597	36.225
	-4.11128	-3604480																		0.22619	36.225
	-4.11003	-7471100																		0.22642	36.225
	-4.10878	1900540																		0.22664	36.2
	-4.10753	-3801090																		0.22686	36.225
	-4.10628	15532000																		0.22708	36.25
	-4.10503	10551300																		0.22731	36.2
	-4.10378	-27656200																		0.22753	36.225
	-4.10253	-15138800																		0.22775	36.225
	-4.10128	-19005400																		0.22797	36.2
	-4.10003	-42795000																		0.22819	36.225
	-4.09878	-23330800																		0.22842	36.2
	-4.09753	-7798780																		0.22864	36.25
	-4.09628	-16646100																		0.22886	36.225
	-4.09503	-5832700																		0.22908	36.2
	-4.09378	-15990800																		0.22931	36.225
	-4.09253	-15663100																		0.22953	36.225
	-4.09128	-8454140																		0.22975	36.2
	-4.09003	-22937600																		0.22997	36.25
	-4.08878	-37814300																		0.23019	36.2
	-4.08753	-524288																		0.23042	36.2
	-4.08628	-2162690																		0.23064	36.225
	-4.08503	11468800																		0.23086	36.225
	-4.08378	-4063230																		0.23108	36.225
	-4.08253	-28442600																		0.23131	36.25
	-4.08128	10879000																		0.23153	36.2
	-4.08003	-15335400																		0.23175	36.2
	-4.07878	-29163500																		0.23197	36.225
	-4.07753	5046270																		0.23219	36.25
	-4.07628	13697000																		0.23242	36.25
	-4.07503	13959200																		0.23264	36.225
	-4.07378	-10682400																		0.23286	36.275
	-4.07253	-196608																		0.23308	36.25
	-4.07128	-2818050																		0.23331	36.25
	-4.07003	8978430																		0.23353	36.25
	-4.06878	-16973800																		0.23375	36.275
	-4.06753	-7274500																		0.23397	36.225
	-4.06628	14155800																		0.23419	36.25
	-4.06503	16646100																		0.23442	36.225
	-4.06378	-1638400																		0.23464	36.225
	-4.06253	-13828100																		0.23486	36.2
	-4.06128	-26148900																		0.23508	36.25
	-4.06003	-16318500																		0.23531	36.2
	-4.05878	-11862000																		0.23553	36.25
	-4.05753	8192000																		0.23575	36.225
	-4.05628	-3997700																		0.23597	36.25
	-4.05503	-2424830																		0.23619	36.25
	-4.05378	-12517400																		0.23642	36.225
	-4.05253	-32309200																		0.23664	36.225
	-4.05128	1769470																		0.23686	36.275
	-4.05003	-10223600																		0.23708	36.3
	-4.04878	7929860																		0.23731	36.25
	-4.04753	-4194300																		0.23753	36.275
	-4.04628	2883580																		0.23775	36.3
	-4.04503	-22216700																		0.23797	36.25
	-4.04378	-16384000																		0.23819	36.275
	-4.04253	-26673200																		0.23842	36.275
	-4.04128	-4653060																		0.23864	36.3
	-4.04003	-17301500																		0.23886	36.275
	-4.03878	-5636100																		0.23908	36.275
	-4.03753	-10092500																		0.23931	36.275
	-4.03628	17825800																		0.23953	36.325
	-4.03503	5701630																		0.23975	36.275
	-4.03378	2686980																		0.23997	36.25
	-4.03253	-3801090																		0.24019	36.3
	-4.03128	5111810																		0.24042	36.3
	-4.03003	13434900																		0.24064	36.25
	-4.02878	262144																		0.24086	36.225
	-4.02753	-8060930																		0.24108	36.25
	-4.02628	22675500																		0.24131	36.225
	-4.02503	-2949120																		0.24153	36.225
	-4.02378	23265300																		0.24175	36.25
	-4.02253	-17760300																		0.24197	36.25
	-4.02128	-16187400																		0.24219	36.225
	-4.02003	-24313900																		0.24242	36.25
	-4.01878	-13041700																		0.24264	36.275
	-4.01753	10616800																		0.24286	36.275
	-4.01628	-26935300																		0.24308	36.25
	-4.01503	-65536																		0.24331	36.275
	-4.01378	-16646100																		0.24353	36.275
	-4.01253	7274500																		0.24375	36.275
	-4.01128	7471100																		0.24397	36.275
	-4.01003	-8912900																		0.24419	36.275
	-4.00878	28835800																		0.24442	36.275
	-4.00753	8388610																		0.24464	36.3
	-4.00628	-3538940																		0.24486	36.275
	-4.00503	6815740																		0.24508	36.325
	-4.00378	-16777200																		0.24531	36.275
	-4.00253	5111810																		0.24553	36.25
	-4.00128	3276800																		0.24575	36.325
	-4.00003	-18022400																		0.24597	36.325
	-3.99878	-16318500																		0.24619	36.3
	-3.99753	-7471100																		0.24642	36.275
	-3.99628	-131072																		0.24664	36.275
	-3.99503	13107200																		0.24686	36.325
	-3.99378	15532000																		0.24708	36.3
	-3.99253	2686980																		0.24731	36.275
	-3.99128	-21626900																		0.24753	36.275
	-3.99003	-23920600																		0.24775	36.25
	-3.98878	-18481200																		0.24797	36.225
	-3.98753	-42139600																		0.24819	36.225
	-3.98628	-15925200																		0.24842	36.275
	-3.98503	-3211260																		0.24864	36.25
	-3.98378	-4259840																		0.24886	36.275
	-3.98253	2818050																		0.24908	36.225
	-3.98128	-20840400																		0.24931	36.25
	-3.98003	-5046270																		0.24953	36.275
	-3.97878	-30736400																		0.24975	36.25
	-3.97753	-27525100																		0.24997	36.225
	-3.97628	-37027800																		0.25019	36.225
	-3.97503	-10354700																		0.25042	36.25
	-3.97378	-10551300																		0.25064	36.2
	-3.97253	16121900																		0.25086	36.2
	-3.97128	34668500																		0.25108	36.2
	-3.97003	22937600																		0.25131	36.2
	-3.96878	-2424830																		0.25153	36.175
	-3.96753	9895940																		0.25175	36.15
	-3.96628	-1310720																		0.25197	36.175
	-3.96503	9240580																		0.25219	36.175
	-3.96378	-15204400																		0.25242	36.175
	-3.96253	5308420																		0.25264	36.175
	-3.96128	-1769470																		0.25286	36.15
	-3.96003	-36896800																		0.25308	36.2
	-3.95878	-10879000																		0.25331	36.2
	-3.95753	-6094850																		0.25353	36.15
	-3.95628	-12124200																		0.25375	36.175
	-3.95503	10223600																		0.25397	36.175
	-3.95378	-24641500																		0.25419	36.175
	-3.95253	-786432																		0.25442	36.125
	-3.95128	-7864320																		0.25464	36.175
	-3.95003	-18219000																		0.25486	36.125
	-3.94878	1376260																		0.25508	36.1
	-3.94753	-2228220																		0.25531	36.1
	-3.94628	-12648400																		0.25553	36.15
	-3.94503	196608																		0.25575	36.15
	-3.94378	-29950000																		0.25597	36.15
	-3.94253	-36241400																		0.25619	36.125
	-3.94128	-16318500																		0.25642	36.125
	-3.94003	3407870																		0.25664	36.125
	-3.93878	-6815740																		0.25686	36.125
	-3.93753	19202000																		0.25708	36.1
	-3.93628	-7405570																		0.25731	36.125
	-3.93503	8388610																		0.25753	36.175
	-3.93378	-9699330																		0.25775	36.175
	-3.93253	-13566000																		0.25797	36.175
	-3.93128	-5505020																		0.25819	36.175
	-3.93003	-11272200																		0.25842	36.15
	-3.92878	-14221300																		0.25864	36.15
	-3.92753	-23199700																		0.25886	36.175
	-3.92628	5898240																		0.25908	36.175
	-3.92503	-7733250																		0.25931	36.175
	-3.92378	-12255200																		0.25953	36.175
	-3.92253	5111810																		0.25975	36.15
	-3.92128	-3735550																		0.25997	36.225
	-3.92003	-6881280																		0.26019	36.2
	-3.91878	-2555900																		0.26042	36.25
	-3.91753	-12124200																		0.26064	36.225
	-3.91628	-9961470																		0.26086	36.225
	-3.91503	-25165800																		0.26108	36.2
	-3.91378	27328500																		0.26131	36.25
	-3.91253	4587520																		0.26153	36.25
	-3.91128	6553600																		0.26175	36.25
	-3.91003	-34275300																		0.26197	36.25
	-3.90878	-19267600																		0.26219	36.225
	-3.90753	-30146600																		0.26242	36.25
	-3.90628	-2818050																		0.26264	36.25
	-3.90503	-8454140																		0.26286	36.275
	-3.90378	-19660800																		0.26308	36.275
	-3.90253	-4587520																		0.26331	36.275
	-3.90128	-25100300																		0.26353	36.225
	-3.90003	-24051700																		0.26375	36.275
	-3.89878	-21168100																		0.26397	36.275
	-3.89753	-13762600																		0.26419	36.25
	-3.89628	-19464200																		0.26442	36.275
	-3.89503	-11403300																		0.26464	36.275
	-3.89378	-12582900																		0.26486	36.225
	-3.89253	-11927600																		0.26508	36.2
	-3.89128	-34209800																		0.26531	36.25
	-3.89003	-29098000																		0.26553	36.225
	-3.88878	-44105700																		0.26575	36.25
	-3.88753	-34340900																		0.26597	36.25
	-3.88628	-14090200																		0.26619	36.175
	-3.88503	-10813400																		0.26642	36.225
	-3.88378	-24838100																		0.26664	36.225
	-3.88253	-22085600																		0.26686	36.225
	-3.88128	-20709400																		0.26708	36.225
	-3.88003	-32571400																		0.26731	36.225
	-3.87878	-38600700																		0.26753	36.225
	-3.87753	-43515900																		0.26775	36.25
	-3.87628	-15007700																		0.26797	36.275
	-3.87503	-20512800																		0.26819	36.275
	-3.87378	-8978430																		0.26842	36.3
	-3.87253	1441790																		0.26864	36.275
	-3.87128	-20643800																		0.26886	36.25
	-3.87003	-32899100																		0.26908	36.25
	-3.86878	-41156600																		0.26931	36.3
	-3.86753	-10223600																		0.26953	36.225
	-3.86628	-8912900																		0.26975	36.225
	-3.86503	-10616800																		0.26997	36.275
	-3.86378	1966080																		0.27019	36.275
	-3.86253	-17760300																		0.27042	36.275
	-3.86128	-35782700																		0.27064	36.25
	-3.86003	-38469600																		0.27086	36.25
	-3.85878	-32571400																		0.27108	36.25
	-3.85753	-11993100																		0.27131	36.25
	-3.85628	-28770300																		0.27153	36.25
	-3.85503	-13238300																		0.27175	36.225
	-3.85378	-12845100																		0.27197	36.225
	-3.85253	7143420																		0.27219	36.25
	-3.85128	-15466500																		0.27242	36.225
	-3.85003	-27525100																		0.27264	36.2
	-3.84878	-7602180																		0.27286	36.2
	-3.84753	-28377100																		0.27308	36.225
	-3.84628	-63701000																		0.27331	36.175
	-3.84503	-51576800																		0.27353	36.25
	-3.84378	-20054000																		0.27375	36.225
	-3.84253	-52166700																		0.27397	36.25
	-3.84128	-20250600																		0.27419	36.25
	-3.84003	-10747900																		0.27442	36.225
	-3.83878	1310720																		0.27464	36.2
	-3.83753	25231400																		0.27486	36.225
	-3.83628	-36110300																		0.27508	36.225
	-3.83503	-23527400																		0.27531	36.2
	-3.83378	-3604480																		0.27553	36.25
	-3.83253	-1048580																		0.27575	36.25
	-3.83128	-3014660																		0.27597	36.225
	-3.83003	-11665400																		0.27619	36.225
	-3.82878	-23003100																		0.27642	36.175
	-3.82753	-7864320																		0.27664	36.2
	-3.82628	-12124200																		0.27686	36.2
	-3.82503	11010000																		0.27708	36.225
	-3.82378	11665400																		0.27731	36.25
	-3.82253	7798780																		0.27753	36.2
	-3.82128	-28704800																		0.27775	36.2
	-3.82003	-31785000																		0.27806	36.225
	-3.81878	-29098000																		0.27833	36.2
	-3.81753	-25493500																		0.27833	36.2
	-3.81628	-8257540																		0.27861	36.2
	-3.81503	-5898240																		0.27889	36.225
	-3.81378	-14811100																		0.27917	36.225
	-3.81253	-24772600																		0.27944	36.225
	-3.81128	-11337700																		0.27944	36.25
	-3.81003	-22282200																		0.27972	36.275
	-3.80878	11141100																		0.28	36.25
	-3.80753	-26279900																		0.28028	36.275
	-3.80628	-20381700																		0.28056	36.25
	-3.80503	7667710																		0.28056	36.25
	-3.80378	-15138800																		0.28083	36.25
	-3.80253	-9240580																		0.28111	36.25
	-3.80128	-5177340																		0.28139	36.2
	-3.80003	-31719400																		0.28139	36.2
	-3.79878	5308420																		0.28167	36.225
	-3.79753	-5505020																		0.28194	36.175
	-3.79628	-19791900																		0.28222	36.2
	-3.79503	-6094850																		0.2825	36.2
	-3.79378	-23068700																		0.2825	36.225
	-3.79253	-14155800																		0.28278	36.2
	-3.79128	9109500																		0.28306	36.225
	-3.79003	-5111810																		0.28333	36.225
	-3.78878	-35192800																		0.28361	36.2
	-3.78753	-8978430																		0.28361	36.2
	-3.78628	-19988500																		0.28389	36.2
	-3.78503	-17694700																		0.28417	36.2
	-3.78378	-30474200																		0.28444	36.2
	-3.78253	4980740																		0.28472	36.225
	-3.78128	-27394000																		0.28472	36.175
	-3.78003	-21168100																		0.285	36.2
	-3.77878	-2686980																		0.28528	36.225
	-3.77753	-9240580																		0.28556	36.25
	-3.77628	4915200																		0.28583	36.2
	-3.77503	-10223600																		0.28583	36.225
	-3.77378	-9109500																		0.28611	36.225
	-3.77253	-30212100																		0.28639	36.2
	-3.77128	-35061800																		0.28667	36.225
	-3.77003	-52166700																		0.28694	36.225
	-3.76878	-22478800																		0.28694	36.2
	-3.76753	-18612200																		0.28722	36.175
	-3.76628	-4718590																		0.2875	36.15
	-3.76503	-33620000																		0.28778	36.15
	-3.76378	-11927600																		0.28806	36.15
	-3.76253	-26869800																		0.28806	36.125
	-3.76128	-31522800																		0.28833	36.125
	-3.76003	-21954600																		0.28861	36.125
	-3.75878	-19857400																		0.28889	36.075
	-3.75753	-7208960																		0.28917	36.125
	-3.75628	-10813400																		0.28917	36.125
	-3.75503	-55902200																		0.28944	36.15
	-3.75378	-8323070																		0.28972	36.15
	-3.75253	-42336300																		0.29	36.125
	-3.75128	-51445800																		0.29028	36.175
	-3.75003	-27656200																		0.29028	36.125
	-3.74878	-41025500																		0.29056	36.15
	-3.74753	-45482000																		0.29083	36.15
	-3.74628	-39649300																		0.29111	36.1
	-3.74503	3801090																		0.29139	36.15
	-3.74378	12320800																		0.29139	36.125
	-3.74253	-16580600																		0.29167	36.15
	-3.74128	-5570560																		0.29194	36.1
	-3.74003	-22282200																		0.29222	36.125
	-3.73878	-14811100																		0.2925	36.125
	-3.73753	-10879000																		0.2925	36.125
	-3.73628	-31129600																		0.29278	36.125
	-3.73503	-7929860																		0.29306	36.125
	-3.73378	-29360100																		0.29333	36.125
	-3.73253	-54919200																		0.29361	36.15
	-3.73128	-17629200																		0.29361	36.15
	-3.73003	-12582900																		0.29389	36.125
	-3.72878	-13369300																		0.29417	36.15
	-3.72753	-9699330																		0.29444	36.15
	-3.72628	-16515100																		0.29472	36.125
	-3.72503	-39583700																		0.29472	36.125
	-3.72378	-13500400																		0.295	36.15
	-3.72253	-15663100																		0.29528	36.125
	-3.72128	2424830																		0.29556	36.125
	-3.72003	18481200																		0.29583	36.125
	-3.71878	-8585220																		0.29583	36.15
	-3.71753	-5177340																		0.29611	36.125
	-3.71628	3080190																		0.29639	36.175
	-3.71503	-7864320																		0.29667	36.175
	-3.71378	-7208960																		0.29694	36.125
	-3.71253	-24379400																		0.29694	36.1
	-3.71128	-33620000																		0.29722	36.1
	-3.71003	-42139600																		0.2975	36.125
	-3.70878	-41418800																		0.29778	36.125
	-3.70753	-49610800																		0.29806	36.15
	-3.70628	-39190500																		0.29806	36.175
	-3.70503	-45613100																		0.29833	36.15
	-3.70378	-11862000																		0.29861	36.1
	-3.70253	-36044800																		0.29889	36.15
	-3.70128	-18677800																		0.29917	36.125
	-3.70003	-38207500																		0.29917	36.1
	-3.69878	-29556700																		0.29944	36.15
	-3.69753	-28049400																		0.29972	36.15
	-3.69628	-18612200																		0.3	36.125
	-3.69503	-41812000																		0.30028	36.1
	-3.69378	-41812000																		0.30028	36.125
	-3.69253	-29360100																		0.30056	36.175
	-3.69128	-19660800																		0.30083	36.1
	-3.69003	-18546700																		0.30111	36.125
	-3.68878	-24969200																		0.30139	36.175
	-3.68753	-50462700																		0.30139	36.1
	-3.68628	-6225920																		0.30167	36.1
	-3.68503	-20906000																		0.30194	36.15
	-3.68378	-1441790																		0.30222	36.15
	-3.68253	-21692400																		0.3025	36.15
	-3.68128	-31129600																		0.3025	36.15
	-3.68003	-31260700																		0.30278	36.125
	-3.67878	-27066400																		0.30306	36.15
	-3.67753	-18481200																		0.30333	36.2
	-3.67628	-39059500																		0.30361	36.175
	-3.67503	-10879000																		0.30361	36.25
	-3.67378	-18612200																		0.30389	36.225
	-3.67253	-36700200																		0.30417	36.175
	-3.67128	-29491200																		0.30444	36.175
	-3.67003	-21299200																		0.30472	36.2
	-3.66878	-23003100																		0.30472	36.225
	-3.66753	-16449500																		0.305	36.2
	-3.66628	-15728600																		0.30528	36.225
	-3.66503	-23724000																		0.30556	36.225
	-3.66378	-23593000																		0.30583	36.225
	-3.66253	-31916000																		0.30583	36.225
	-3.66128	-17891300																		0.30611	36.275
	-3.66003	-28508200																		0.30639	36.275
	-3.65878	-34471900																		0.30667	36.3
	-3.65753	-53018600																		0.30694	36.275
	-3.65628	-41222100																		0.30694	36.275
	-3.65503	-63504400																		0.30722	36.275
	-3.65378	-40501200																		0.3075	36.3
	-3.65253	-63832100																		0.30778	36.3
	-3.65128	-30277600																		0.30806	36.3
	-3.65003	-655360																		0.30806	36.275
	-3.64878	-12124200																		0.30833	36.275
	-3.64753	-36175900																		0.30861	36.3
	-3.64628	-29425700																		0.30889	36.35
	-3.64503	-24313900																		0.30917	36.35
	-3.64378	8585220																		0.30917	36.3
	-3.64253	2621440																		0.30944	36.3
	-3.64128	-30867500																		0.30972	36.325
	-3.64003	10879000																		0.31	36.25
	-3.63878	-25755600																		0.31028	36.275
	-3.63753	-55115800																		0.31028	36.3
	-3.63628	-32178200																		0.31056	36.3
	-3.63503	-38862800																		0.31083	36.25
	-3.63378	-34603000																		0.31111	36.3
	-3.63253	-34799600																		0.31139	36.25
	-3.63128	-56754200																		0.31139	36.3
	-3.63003	-40501200																		0.31167	36.3
	-3.62878	-33882100																		0.31194	36.275
	-3.62753	-18481200																		0.31222	36.275
	-3.62628	-18939900																		0.3125	36.275
	-3.62503	-15204400																		0.3125	36.3
	-3.62378	-24576000																		0.31278	36.275
	-3.62253	-50135000																		0.31306	36.25
	-3.62128	-27525100																		0.31333	36.225
	-3.62003	-15794200																		0.31361	36.275
	-3.61878	1441790																		0.31361	36.225
	-3.61753	-11010000																		0.31389	36.275
	-3.61628	-37814300																		0.31417	36.3
	-3.61503	-40304600																		0.31444	36.25
	-3.61378	-28180500																		0.31472	36.325
	-3.61253	-12779500																		0.31472	36.275
	-3.61128	-35520500																		0.315	36.325
	-3.61003	-28246000																		0.31528	36.275
	-3.60878	-31391700																		0.31556	36.3
	-3.60753	-13107200																		0.31583	36.3
	-3.60628	2031620																		0.31583	36.325
	-3.60503	-7864320																		0.31611	36.275
	-3.60378	-45482000																		0.31639	36.3
	-3.60253	-28573700																		0.31667	36.325
	-3.60128	-51773400																		0.31694	36.3
	-3.60003	-32505900																		0.31694	36.325
	-3.59878	-24313900																		0.31722	36.275
	-3.59753	-1245180																		0.3175	36.3
	-3.59628	16777200																		0.31778	36.25
	-3.59503	19857400																		0.31806	36.275
	-3.59378	3670020																		0.31806	36.3
	-3.59253	-14876700																		0.31833	36.275
	-3.59128	-37355500																		0.31861	36.275
	-3.59003	-10682400																		0.31889	36.275
	-3.58878	-25428000																		0.31917	36.25
	-3.58753	15663100																		0.31917	36.25
	-3.58628	-5505020																		0.31944	36.275
	-3.58503	-23593000																		0.31972	36.225
	-3.58378	7536640																		0.32	36.225
	-3.58253	458752																		0.32028	36.225
	-3.58128	-6291460																		0.32028	36.25
	-3.58003	-8388610																		0.32056	36.25
	-3.57878	-3670020																		0.32083	36.225
	-3.57753	1769470																		0.32111	36.225
	-3.57628	-20447200																		0.32139	36.2
	-3.57503	4849660																		0.32139	36.2
	-3.57378	1376260																		0.32167	36.225
	-3.57253	-3080190																		0.32194	36.225
	-3.57128	-12845100																		0.32222	36.225
	-3.57003	-21561300																		0.3225	36.25
	-3.56878	-17694700																		0.3225	36.225
	-3.56753	-37617700																		0.32278	36.2
	-3.56628	-23134200																		0.32306	36.2
	-3.56503	-35520500																		0.32333	36.25
	-3.56378	-9633790																		0.32361	36.25
	-3.56253	-2490370																		0.32361	36.225
	-3.56128	-21168100																		0.32389	36.275
	-3.56003	6488060																		0.32417	36.25
	-3.55878	-4390910																		0.32444	36.275
	-3.55753	5242880																		0.32472	36.2
	-3.55628	11206700																		0.32472	36.175
	-3.55503	12451800																		0.325	36.2
	-3.55378	19136500																		0.32528	36.225
	-3.55253	28835800																		0.32556	36.275
	-3.55128	13697000																		0.32583	36.25
	-3.55003	-31916000																		0.32583	36.25
	-3.54878	589824																		0.32611	36.25
	-3.54753	2686980																		0.32639	36.225
	-3.54628	-14155800																		0.32667	36.225
	-3.54503	-10092500																		0.32694	36.275
	-3.54378	-7667710																		0.32694	36.225
	-3.54253	-8978430																		0.32722	36.225
	-3.54128	-7602180																		0.3275	36.225
	-3.54003	14745600																		0.32778	36.25
	-3.53878	12189700																		0.32806	36.275
	-3.53753	-20578300																		0.32806	36.225
	-3.53628	-36438000																		0.32833	36.25
	-3.53503	-32702500																		0.32861	36.25
	-3.53378	-21299200																		0.32889	36.25
	-3.53253	-16384000																		0.32917	36.2
	-3.53128	20512800																		0.32917	36.25
	-3.53003	-11599900																		0.32944	36.225
	-3.52878	-8257540																		0.32972	36.2
	-3.52753	11730900																		0.33	36.225
	-3.52628	26738700																		0.33028	36.225
	-3.52503	-16056300																		0.33028	36.275
	-3.52378	-6291460																		0.33056	36.225
	-3.52253	7208960																		0.33083	36.225
	-3.52128	11075600																		0.33111	36.275
	-3.52003	30801900																		0.33139	36.275
	-3.51878	-6881280																		0.33139	36.25
	-3.51753	-5701630																		0.33167	36.25
	-3.51628	-17432600																		0.33194	36.25
	-3.51503	1769470																		0.33222	36.225
	-3.51378	-1245180																		0.3325	36.275
	-3.51253	-2621440																		0.3325	36.25
	-3.51128	21561300																		0.33278	36.25
	-3.51003	27263000																		0.33306	36.2
	-3.50878	33882100																		0.33333	36.2
	-3.50753	20643800																		0.33361	36.25
	-3.50628	9568260																		0.33361	36.225
	-3.50503	32636900																		0.33389	36.175
	-3.50378	34078700																		0.33417	36.225
	-3.50253	19988500																		0.33444	36.225
	-3.50128	40632300																		0.33472	36.25
	-3.50003	23199700																		0.33472	36.225
	-3.49878	35389400																		0.335	36.225
	-3.49753	9764860																		0.33528	36.25
	-3.49628	-14811100																		0.33556	36.25
	-3.49503	30736400																		0.33583	36.2
	-3.49378	13566000																		0.33583	36.25
	-3.49253	20774900																		0.33611	36.225
	-3.49128	-4521980																		0.33639	36.225
	-3.49003	-2818050																		0.33667	36.25
	-3.48878	-35323900																		0.33694	36.225
	-3.48753	10682400																		0.33694	36.225
	-3.48628	34144300																		0.33722	36.225
	-3.48503	54329300																		0.3375	36.225
	-3.48378	37224400																		0.33778	36.2
	-3.48253	10813400																		0.33806	36.25
	-3.48128	1245180																		0.33806	36.225
	-3.48003	15859700																		0.33833	36.2
	-3.47878	22609900																		0.33861	36.225
	-3.47753	458752																		0.33889	36.225
	-3.47628	720896																		0.33917	36.225
	-3.47503	-196608																		0.33917	36.2
	-3.47378	1703940																		0.33944	36.2
	-3.47253	-12386300																		0.33972	36.25
	-3.47128	-22544400																		0.34	36.225
	-3.47003	13828100																		0.34028	36.225
	-3.46878	3342340																		0.34028	36.275
	-3.46753	-5111810																		0.34056	36.225
	-3.46628	-14090200																		0.34083	36.2
	-3.46503	-28049400																		0.34111	36.175
	-3.46378	11796500																		0.34139	36.2
	-3.46253	8585220																		0.34139	36.225
	-3.46128	11272200																		0.34167	36.2
	-3.46003	-2883580																		0.34194	36.2
	-3.45878	21430300																		0.34222	36.25
	-3.45753	-6225920																		0.3425	36.225
	-3.45628	5767170																		0.3425	36.225
	-3.45503	39911400																		0.34278	36.275
	-3.45378	45940700																		0.34306	36.25
	-3.45253	38797300																		0.34333	36.25
	-3.45128	4063230																		0.34361	36.25
	-3.45003	6160380																		0.34361	36.25
	-3.44878	8323070																		0.34389	36.225
	-3.44753	-18350100																		0.34417	36.225
	-3.44628	-3211260																		0.34444	36.225
	-3.44503	-0.000858665																		0.34472	36.2
	-3.44378	12386300																		0.34472	36.225
	-3.44253	7602180																		0.345	36.225
	-3.44128	6094850																		0.34528	36.225
	-3.44003	14680100																		0.34556	36.225
	-3.43878	29425700																		0.34583	36.225
	-3.43753	6291460																		0.34583	36.2
	-3.43628	2818050																		0.34611	36.225
	-3.43503	15532000																		0.34639	36.25
	-3.43378	-7733250																		0.34667	36.225
	-3.43253	-6225920																		0.34694	36.225
	-3.43128	7405570																		0.34694	36.25
	-3.43003	7274500																		0.34722	36.225
	-3.42878	8126460																		0.3475	36.25
	-3.42753	16777200																		0.34778	36.225
	-3.42628	3407870																		0.34806	36.25
	-3.42503	6946820																		0.34806	36.2
	-3.42378	30408700																		0.34833	36.225
	-3.42253	12582900																		0.34861	36.225
	-3.42128	15335400																		0.34889	36.225
	-3.42003	22806500																		0.34917	36.225
	-3.41878	7143420																		0.34917	36.225
	-3.41753	6684670																		0.34944	36.225
	-3.41628	16515100																		0.34972	36.25
	-3.41503	-4849660																		0.35	36.2
	-3.41378	-2293760																		0.35028	36.225
	-3.41253	-15728600																		0.35028	36.275
	-3.41128	20119600																		0.35056	36.25
	-3.41003	16187400																		0.35083	36.275
	-3.40878	27721700																		0.35111	36.225
	-3.40753	33685500																		0.35139	36.225
	-3.40628	17825800																		0.35139	36.225
	-3.40503	12845100																		0.35167	36.225
	-3.40378	2031620																		0.35194	36.2
	-3.40253	4784130																		0.35222	36.225
	-3.40128	6488060																		0.3525	36.225
	-3.40003	23068700																		0.3525	36.225
	-3.39878	29556700																		0.35278	36.225
	-3.39753	23461900																		0.35306	36.225
	-3.39628	1441790																		0.35333	36.2
	-3.39503	-458752																		0.35361	36.25
	-3.39378	-6488060																		0.35361	36.225
	-3.39253	23658500																		0.35389	36.225
	-3.39128	7733250																		0.35417	36.2
	-3.39003	-393216																		0.35444	36.225
	-3.38878	11993100																		0.35472	36.225
	-3.38753	12320800																		0.35472	36.225
	-3.38628	-1900540																		0.355	36.225
	-3.38503	-2162690																		0.35528	36.2
	-3.38378	-1769470																		0.35556	36.2
	-3.38253	3604480																		0.35583	36.225
	-3.38128	9764860																		0.35583	36.2
	-3.38003	15138800																		0.35611	36.25
	-3.37878	6750210																		0.35639	36.225
	-3.37753	1835010																		0.35667	36.225
	-3.37628	4128770																		0.35694	36.275
	-3.37503	-196608																		0.35694	36.25
	-3.37378	13828100																		0.35722	36.25
	-3.37253	18022400																		0.3575	36.225
	-3.37128	-4194300																		0.35778	36.225
	-3.37003	983040																		0.35806	36.225
	-3.36878	-28049400																		0.35806	36.25
	-3.36753	-20185100																		0.35833	36.225
	-3.36628	-17760300																		0.35861	36.2
	-3.36503	1638400																		0.35889	36.25
	-3.36378	8585220																		0.35917	36.25
	-3.36253	-48169000																		0.35917	36.275
	-3.36128	-31195100																		0.35944	36.275
	-3.36003	-13500400																		0.35972	36.25
	-3.35878	-3276800																		0.36	36.2
	-3.35753	-4718590																		0.36028	36.25
	-3.35628	2359300																		0.36028	36.225
	-3.35503	327680																		0.36056	36.225
	-3.35378	-10223600																		0.36083	36.25
	-3.35253	-11599900																		0.36111	36.25
	-3.35128	-11730900																		0.36139	36.25
	-3.35003	12976100																		0.36139	36.225
	-3.34878	-327680																		0.36167	36.225
	-3.34753	-6619140																		0.36194	36.225
	-3.34628	-2359300																		0.36222	36.225
	-3.34503	-4849660																		0.3625	36.225
	-3.34378	-11141100																		0.3625	36.225
	-3.34253	-11206700																		0.36278	36.225
	-3.34128	5832700																		0.36306	36.225
	-3.34003	24772600																		0.36333	36.2
	-3.33878	23134200																		0.36361	36.225
	-3.33753	12714000																		0.36361	36.25
	-3.33628	10616800																		0.36389	36.275
	-3.33503	-6291460																		0.36417	36.25
	-3.33378	5963780																		0.36444	36.225
	-3.33253	9961470																		0.36472	36.225
	-3.33128	5505020																		0.36472	36.25
	-3.33003	1441790																		0.365	36.2
	-3.32878	18087900																		0.36528	36.225
	-3.32753	-35455000																		0.36556	36.2
	-3.32628	-7340030																		0.36583	36.25
	-3.32503	-9043970																		0.36583	36.25
	-3.32378	6750210																		0.36611	36.25
	-3.32253	22151200																		0.36639	36.25
	-3.32128	-21364700																		0.36667	36.25
	-3.32003	-13828100																		0.36694	36.225
	-3.31878	1376260																		0.36694	36.275
	-3.31753	-14549000																		0.36722	36.25
	-3.31628	-3473410																		0.3675	36.25
	-3.31503	-33095700																		0.36778	36.25
	-3.31378	-25952300																		0.36806	36.225
	-3.31253	131072																		0.36806	36.225
	-3.31128	-8257540																		0.36833	36.25
	-3.31003	-42336300																		0.36861	36.225
	-3.30878	-30343200																		0.36889	36.175
	-3.30753	-22937600																		0.36917	36.2
	-3.30628	-20054000																		0.36917	36.25
	-3.30503	-37945300																		0.36944	36.225
	-3.30378	-12714000																		0.36972	36.225
	-3.30253	8912900																		0.37	36.25
	-3.30128	10420200																		0.37028	36.225
	-3.30003	-2818050																		0.37028	36.275
	-3.29878	-3997700																		0.37056	36.25
	-3.29753	22413300																		0.37083	36.2
	-3.29628	11665400																		0.37111	36.2
	-3.29503	11730900																		0.37139	36.225
	-3.29378	-65536																		0.37139	36.2
	-3.29253	-6750210																		0.37167	36.2
	-3.29128	-4915200																		0.37194	36.225
	-3.29003	5177340																		0.37222	36.25
	-3.28878	5439490																		0.3725	36.25
	-3.28753	-11927600																		0.3725	36.25
	-3.28628	11599900																		0.37278	36.25
	-3.28503	15597600																		0.37306	36.25
	-3.28378	-20185100																		0.37333	36.225
	-3.28253	-524288																		0.37361	36.225
	-3.28128	458752																		0.37361	36.25
	-3.28003	8323070																		0.37389	36.225
	-3.27878	9830400																		0.37417	36.25
	-3.27753	5177340																		0.37444	36.25
	-3.27628	2555900																		0.37472	36.25
	-3.27503	2949120																		0.37472	36.25
	-3.27378	-7733250																		0.375	36.225
	-3.27253	983040																		0.37528	36.225
	-3.27128	1769470																		0.37556	36.225
	-3.27003	-22937600																		0.37583	36.225
	-3.26878	2883580																		0.37583	36.225
	-3.26753	-7077890																		0.37611	36.2
	-3.26628	-10485800																		0.37639	36.2
	-3.26503	-4718590																		0.37667	36.25
	-3.26378	24444900																		0.37694	36.25
	-3.26253	-589824																		0.37694	36.25
	-3.26128	-6422530																		0.37722	36.25
	-3.26003	16384000																		0.3775	36.25
	-3.25878	-4784130																		0.37778	36.225
	-3.25753	12582900																		0.37806	36.225
	-3.25628	-4128770																		0.37806	36.2
	-3.25503	3211260																		0.37833	36.2
	-3.25378	-11337700																		0.37861	36.225
	-3.25253	-12582900																		0.37889	36.225
	-3.25128	20054000																		0.37917	36.25
	-3.25003	9175040																		0.37917	36.2
	-3.24878	21692400																		0.37944	36.225
	-3.24753	8257540																		0.37972	36.25
	-3.24628	-2686980																		0.38	36.25
	-3.24503	-4718590																		0.38028	36.25
	-3.24378	11862000																		0.38028	36.25
	-3.24253	39387100																		0.38056	36.2
	-3.24128	12845100																		0.38083	36.25
	-3.24003	-7471100																		0.38111	36.25
	-3.23878	-7798780																		0.38139	36.275
	-3.23753	18022400																		0.38139	36.225
	-3.23628	36175900																		0.38167	36.25
	-3.23503	1179650																		0.38194	36.225
	-3.23378	-4718590																		0.38222	36.25
	-3.23253	7012350																		0.3825	36.275
	-3.23128	4063230																		0.3825	36.25
	-3.23003	8650750																		0.38278	36.2
	-3.22878	31129600																		0.38306	36.225
	-3.22753	29425700																		0.38333	36.225
	-3.22628	-13303800																		0.38361	36.225
	-3.22503	-22347800																		0.38361	36.2
	-3.22378	2293760																		0.38389	36.225
	-3.22253	9306110																		0.38417	36.25
	-3.22128	26214400																		0.38444	36.25
	-3.22003	34471900																		0.38472	36.25
	-3.21878	-2097150																		0.38472	36.25
	-3.21753	1703940																		0.385	36.225
	-3.21628	12058600																		0.38528	36.275
	-3.21503	14155800																		0.38556	36.25
	-3.21378	5570560																		0.38583	36.225
	-3.21253	15728600																		0.38583	36.275
	-3.21128	16646100																		0.38611	36.275
	-3.21003	-1769470																		0.38639	36.25
	-3.20878	21102600																		0.38667	36.25
	-3.20753	32571400																		0.38694	36.225
	-3.20628	23461900																		0.38694	36.275
	-3.20503	20709400																		0.38722	36.25
	-3.20378	22282200																		0.3875	36.25
	-3.20253	-3538940																		0.38778	36.2
	-3.20128	2752510																		0.38806	36.225
	-3.20003	1572860																		0.38806	36.25
	-3.19878	9895940																		0.38833	36.2
	-3.19753	6029310																		0.38861	36.25
	-3.19628	15728600																		0.38889	36.2
	-3.19503	20185100																		0.38917	36.175
	-3.19378	-10813400																		0.38917	36.175
	-3.19253	5439490																		0.38944	36.2
	-3.19128	13041700																		0.38972	36.2
	-3.19003	10223600																		0.39	36.225
	-3.18878	15859700																		0.39028	36.225
	-3.18753	-4849660																		0.39028	36.2
	-3.18628	3866620																		0.39056	36.2
	-3.18503	15859700																		0.39083	36.175
	-3.18378	24576000																		0.39111	36.25
	-3.18253	5505020																		0.39139	36.225
	-3.18128	-7995390																		0.39139	36.275
	-3.18003	851968																		0.39167	36.25
	-3.17878	23003100																		0.39194	36.225
	-3.17753	25428000																		0.39222	36.25
	-3.17628	14483500																		0.3925	36.225
	-3.17503	983040																		0.3925	36.2
	-3.17378	12189700																		0.39278	36.225
	-3.17253	-9043970																		0.39306	36.225
	-3.17128	-8060930																		0.39333	36.225
	-3.17003	1441790																		0.39361	36.225
	-3.16878	589824																		0.39361	36.225
	-3.16753	38862800																		0.39389	36.275
	-3.16628	720896																		0.39417	36.225
	-3.16503	0.000179648																		0.39444	36.25
	-3.16378	-1376260																		0.39472	36.225
	-3.16253	-23593000																		0.39472	36.225
	-3.16128	-19333100																		0.395	36.2
	-3.16003	3538940																		0.39528	36.225
	-3.15878	26804200																		0.39556	36.25
	-3.15753	-458752																		0.39583	36.25
	-3.15628	24117200																		0.39583	36.225
	-3.15503	42008600																		0.39611	36.25
	-3.15378	26673200																		0.39639	36.225
	-3.15253	24248300																		0.39667	36.225
	-3.15128	-2031620																		0.39694	36.225
	-3.15003	589824																		0.39694	36.25
	-3.14878	5242880																		0.39722	36.25
	-3.14753	16187400																		0.3975	36.275
	-3.14628	-4849660																		0.39778	36.25
	-3.14503	23724000																		0.39806	36.275
	-3.14378	12189700																		0.39806	36.225
	-3.14253	7798780																		0.39833	36.2
	-3.14128	-6684670																		0.39861	36.175
	-3.14003	9961470																		0.39889	36.2
	-3.13878	14745600																		0.39917	36.2
	-3.13753	4784130																		0.39917	36.25
	-3.13628	-3211260																		0.39944	36.25
	-3.13503	-7405570																		0.39972	36.25
	-3.13378	-15401000																		0.4	36.25
	-3.13253	21364700																		0.40028	36.275
	-3.13128	24379400																		0.40028	36.25
	-3.13003	11075600																		0.40056	36.275
	-3.12878	-3866620																		0.40083	36.25
	-3.12753	65536																		0.40111	36.225
	-3.12628	3670020																		0.40139	36.225
	-3.12503	4456450																		0.40139	36.225
	-3.12378	15335400																		0.40167	36.225
	-3.12253	18350100																		0.40194	36.25
	-3.12128	22085600																		0.40222	36.225
	-3.12003	7995390																		0.4025	36.25
	-3.11878	458752																		0.4025	36.225
	-3.11753	3604480																		0.40278	36.225
	-3.11628	9109500																		0.40306	36.25
	-3.11503	458752																		0.40333	36.2
	-3.11378	16515100																		0.40361	36.2
	-3.11253	19202000																		0.40361	36.25
	-3.11128	-3801090																		0.40389	36.25
	-3.11003	6356990																		0.40417	36.275
	-3.10878	4194300																		0.40444	36.25
	-3.10753	-14680100																		0.40472	36.25
	-3.10628	-9830400																		0.40472	36.3
	-3.10503	20054000																		0.405	36.25
	-3.10378	19791900																		0.40528	36.225
	-3.10253	-655360																		0.40556	36.275
	-3.10128	-12648400																		0.40583	36.25
	-3.10003	-4521980																		0.40583	36.275
	-3.09878	-5636100																		0.40611	36.2
	-3.09753	-3473410																		0.40639	36.225
	-3.09628	1572860																		0.40667	36.225
	-3.09503	-11403300																		0.40694	36.25
	-3.09378	-15990800																		0.40694	36.25
	-3.09253	-34865200																		0.40722	36.25
	-3.09128	-16056300																		0.4075	36.25
	-3.09003	4653060																		0.40778	36.225
	-3.08878	10354700																		0.40806	36.2
	-3.08753	37617700																		0.40806	36.225
	-3.08628	13500400																		0.40833	36.225
	-3.08503	-4587520																		0.40861	36.275
	-3.08378	-9306110																		0.40889	36.225
	-3.08253	-20774900																		0.40917	36.2
	-3.08128	-2031620																		0.40917	36.2
	-3.08003	5177340																		0.40944	36.225
	-3.07878	9437180																		0.40972	36.225
	-3.07753	12320800																		0.41	36.225
	-3.07628	-1441790																		0.41028	36.225
	-3.07503	-2686980																		0.41028	36.25
	-3.07378	4915200																		0.41056	36.225
	-3.07253	-8126460																		0.41083	36.225
	-3.07128	9764860																		0.41111	36.2
	-3.07003	-31850500																		0.41139	36.225
	-3.06878	3801090																		0.41139	36.15
	-3.06753	3407870																		0.41167	36.225
	-3.06628	10223600																		0.41194	36.225
	-3.06503	2686980																		0.41222	36.2
	-3.06378	5505020																		0.4125	36.225
	-3.06253	-17039400																		0.4125	36.2
	-3.06128	-4259840																		0.41278	36.2
	-3.06003	-2031620																		0.41306	36.2
	-3.05878	12517400																		0.41333	36.2
	-3.05753	14745600																		0.41361	36.25
	-3.05628	-5832700																		0.41361	36.25
	-3.05503	-6488060																		0.41389	36.225
	-3.05378	983040																		0.41417	36.225
	-3.05253	589824																		0.41444	36.2
	-3.05128	1441790																		0.41472	36.175
	-3.05003	-11010000																		0.41472	36.2
	-3.04878	6553600																		0.415	36.25
	-3.04753	-9699330																		0.41528	36.225
	-3.04628	8192000																		0.41556	36.25
	-3.04503	12255200																		0.41583	36.225
	-3.04378	29425700																		0.41583	36.2
	-3.04253	-655360																		0.41611	36.2
	-3.04128	-15794200																		0.41639	36.2
	-3.04003	-22741000																		0.41667	36.225
	-3.03878	8912900																		0.41694	36.225
	-3.03753	-25165800																		0.41694	36.225
	-3.03628	-28311600																		0.41722	36.2
	-3.03503	-53411800																		0.4175	36.225
	-3.03378	-6094850																		0.41778	36.25
	-3.03253	-8978430																		0.41806	36.25
	-3.03128	14614500																		0.41806	36.25
	-3.03003	-1507330																		0.41833	36.225
	-3.02878	3866620																		0.41861	36.25
	-3.02753	-16711700																		0.41889	36.225
	-3.02628	-720896																		0.41917	36.2
	-3.02503	9240580																		0.41917	36.225
	-3.02378	-32112600																		0.41944	36.175
	-3.02253	-24707100																		0.41972	36.225
	-3.02128	-7536640																		0.42	36.2
	-3.02003	-22806500																		0.42028	36.2
	-3.01878	-45416400																		0.42028	36.2
	-3.01753	-32899100																		0.42056	36.25
	-3.01628	4390910																		0.42083	36.225
	-3.01503	-19791900																		0.42111	36.2
	-3.01378	5046270																		0.42139	36.225
	-3.01253	6553600																		0.42139	36.2
	-3.01128	-2162690																		0.42167	36.275
	-3.01003	2752510																		0.42194	36.2
	-3.00878	-524288																		0.42222	36.175
	-3.00753	1376260																		0.4225	36.175
	-3.00628	-10420200																		0.4225	36.2
	-3.00503	22675500																		0.42278	36.275
	-3.00378	-14483500																		0.42306	36.225
	-3.00253	-10420200																		0.42333	36.225
	-3.00128	-25231400																		0.42361	36.2
	-3.00003	4325380																		0.42361	36.2
	-2.99878	-393216																		0.42389	36.225
	-2.99753	-6291460																		0.42417	36.225
	-2.99628	13959200																		0.42444	36.25
	-2.99503	16318500																		0.42472	36.25
	-2.99378	29491200																		0.42472	36.2
	-2.99253	22347800																		0.425	36.175
	-2.99128	-9633790																		0.42528	36.25
	-2.99003	9240580																		0.42556	36.225
	-2.98878	-14221300																		0.42583	36.225
	-2.98753	-327680																		0.42583	36.2
	-2.98628	-11206700																		0.42611	36.2
	-2.98503	-10420200																		0.42639	36.225
	-2.98378	-4128770																		0.42667	36.225
	-2.98253	17432600																		0.42694	36.25
	-2.98128	16449500																		0.42694	36.225
	-2.98003	17694700																		0.42722	36.225
	-2.97878	9699330																		0.4275	36.175
	-2.97753	720896																		0.42778	36.2
	-2.97628	26148900																		0.42806	36.25
	-2.97503	16384000																		0.42806	36.225
	-2.97378	15990800																		0.42833	36.25
	-2.97253	10158100																		0.42861	36.225
	-2.97128	5767170																		0.42889	36.2
	-2.97003	-2686980																		0.42917	36.25
	-2.96878	1507330																		0.42917	36.25
	-2.96753	-18808800																		0.42944	36.225
	-2.96628	7077890																		0.42972	36.275
	-2.96503	19529700																		0.43	36.225
	-2.96378	9961470																		0.43028	36.225
	-2.96253	28639200																		0.43028	36.275
	-2.96128	21758000																		0.43056	36.225
	-2.96003	851968																		0.43083	36.225
	-2.95878	-3080190																		0.43111	36.25
	-2.95753	34537500																		0.43139	36.275
	-2.95628	30867500																		0.43139	36.275
	-2.95503	-2097150																		0.43167	36.25
	-2.95378	-17039400																		0.43194	36.25
	-2.95253	-6488060																		0.43222	36.3
	-2.95128	-6488060																		0.4325	36.25
	-2.95003	3866620																		0.4325	36.25
	-2.94878	1441790																		0.43278	36.325
	-2.94753	-1179650																		0.43306	36.325
	-2.94628	-17039400																		0.43333	36.275
	-2.94503	16777200																		0.43361	36.3
	-2.94378	-65536																		0.43361	36.275
	-2.94253	20447200																		0.43389	36.275
	-2.94128	10682400																		0.43417	36.3
	-2.94003	-11534300																		0.43444	36.325
	-2.93878	9306110																		0.43472	36.275
	-2.93753	14680100																		0.43472	36.275
	-2.93628	458752																		0.435	36.3
	-2.93503	6029310																		0.43528	36.3
	-2.93378	14942200																		0.43556	36.3
	-2.93253	17170400																		0.43583	36.275
	-2.93128	5046270																		0.43583	36.275
	-2.93003	1507330																		0.43611	36.25
	-2.92878	9961470																		0.43639	36.25
	-2.92753	262144																		0.43667	36.275
	-2.92628	917504																		0.43694	36.275
	-2.92503	2555900																		0.43694	36.325
	-2.92378	-3276800																		0.43722	36.3
	-2.92253	14221300																		0.4375	36.3
	-2.92128	12451800																		0.43778	36.325
	-2.92003	15990800																		0.43806	36.3
	-2.91878	4063230																		0.43806	36.325
	-2.91753	15335400																		0.43833	36.3
	-2.91628	4194300																		0.43861	36.35
	-2.91503	4390910																		0.43889	36.3
	-2.91378	16580600																		0.43917	36.325
	-2.91253	-16449500																		0.43917	36.3
	-2.91128	2752510																		0.43944	36.325
	-2.91003	-14417900																		0.43972	36.325
	-2.90878	8585220																		0.44	36.3
	-2.90753	-14942200																		0.44028	36.275
	-2.90628	-131072																		0.44028	36.275
	-2.90503	4718590																		0.44056	36.25
	-2.90378	-655360																		0.44083	36.275
	-2.90253	1048580																		0.44111	36.325
	-2.90128	3145730																		0.44139	36.275
	-2.90003	-14745600																		0.44139	36.275
	-2.89878	-17170400																		0.44167	36.3
	-2.89753	-16121900																		0.44194	36.25
	-2.89628	-30998500																		0.44222	36.3
	-2.89503	5308420																		0.4425	36.3
	-2.89378	11141100																		0.4425	36.25
	-2.89253	8716290																		0.44278	36.25
	-2.89128	13369300																		0.44306	36.275
	-2.89003	15794200																		0.44333	36.3
	-2.88878	-12714000																		0.44361	36.275
	-2.88753	-11075600																		0.44361	36.3
	-2.88628	-196608																		0.44389	36.275
[truncated: 533,553+ more rows]

## Sheet: Figure 3
Figure 3a
	PTDH-WT		PTDH-Mutant
time (min)	mean value	s.d.	mean value	s.d.
2	8.11897	0.16077	20.9807	5.02009
4	12.433	0.54718	31.94	0.76402
6	18.3012	0.85954	41.6667	0.51681
8	31.2701	0.27846	67.4973	1.44992
10	51.7953	1.22791	90.0054	0.33467
Figure 3c
	PTDH-WT		PTDH-Mutant
time (h)	mean value	s.d.	mean value	s.d.
4	0.50233	0.0225	3.56667	0.25166
8	1.67667	0.0611	6.93333	0.64291
12	2.32	0.08544	10.0667	0.41633
16	3.58667	0.2635	13.9333	0.73711
20	4.14333	0.14295	17.4	0.17321
24	4.8	0.09165	20.2667	0.70238

## Sheet: Figure 4
Figure 4a						Figure 4c
	content ratios of FLS to FSA	L-glyceraldehyde	DHA				Bm+PTDH-WT+FLS+FSA+FSAA129S		Bm+PTDH-Mutant+FLS+FSA+FSAA129S
	01:05:00	3.1	10.1			time (h)	mean value	s.d.	mean value	s.d.
	01:03:00	4.5	18.5			72	0	0	0	0
	01:02:00	7.6	26.7			76	0.01504	0.00595	0.00885	0.000339478
	01:01:00	11.3	32.2			80	0.11267	0.00057735	0.457	0.05027
	02:01:00	19.4	47.2			84	0.42967	0.02205	0.8723	0.05026
	04:01:00	27.2	48.5			88	0.865	0.02163	1.53233	0.08003
	06:01:00	31.3	52.6			92	1.04867	0.05599	2.45033	0.07607
	08:01:00	37.7	55.9			96	1.19133	0.06837	2.94447	0.04065
	10:01:00	41.1	57.3
Figure 4b										Figure 4d
	L-Glyceraldehyde		DHA		L-Sorbose		HCHO				PPE+enzymes			CcFDH+enzymes
time (h)	mean value	s.d.	mean value	s.d.	mean value	s.d.	mean value	s.d.			mean value	s.d.	enzyme concentration (mg/ml)	mean value	s.d.
0	0	0	0	0	0	0	25	0			2.88608	0.09312	0.5	0.00941	0.000928377
0.5	7.6	0.17321	9.33333	0.15275	0	0	12.7	0.3					1	0.12093	0.01128
1	9.23333	0.15275	12.4667	0.20817	0	0	7.76667	0.20817					1.5	0.21894	0.02077
1.5	11.4667	0.20817	15.5667	0.51316	0	0	5.13333	0.32146					2	0.40717	0.03293
2	12.6667	0.15275	16.4	0.36056	0	0	3.36667	0.35119					2.5	0.8356	0.0423
4	14.2667	0.15275	17.5	0.2	0	0	2.3	0.2
8	15.2667	0.20817	17.8667	0.25166	0	0	1.06667	0.15275
12	15.5333	0.32146	18.0667	0.11547	0	0	0.73333	0.20817
12.5	10.0667	0.15275	11.4	0.26458	5.06667	0.25166	0.03333	0.05774
13	8.33333	0.40415	10.1333	0.25166	7.4	0.26458	0	0
13.5	6.8	0.3	7.46667	0.35119	9.73333	0.47258	0	0
14	5.3	0.2	6.3	0.26458	10.8333	0.25166	0	0
16	4.46667	0.15275	5.2	0.26458	11.4	0.26458	0	0
18	3.3	0.17321	4.46667	0.20817	12.1	0.1	0	0
20	2.66667	0.25166	3.4	0.2	12.9333	0.15275	0	0
24	2.13333	0.15275	2.96667	0.15275	13.2	0.17321	0	0
28	0.96667	0.15275	2.2	0.17321	13.4	0.1	0	0
32	0.46667	0.05774	1.86667	0.20817	14.2	0.1	0	0
36	0.03333	0.05774	1.33333	0.20817	15.0667	0.15275	0	0

## Sheet: Figure 5
Figure 5c				Figure 5d
	0	56.93			L-Sorbose (g/L)
	0.0072	57.32		time (h)	mean value	s.d.
	0.0144	57.77		48	0	0
	0.0216	58.16		52	0.19809	0.000555111
	0.0288	58.56		56	0.76167	0.08378
	0.036	58.95		60	1.45384	0.08374
	0.0432	59.17		64	2.35389	0.17389
	0.0504	59.4		68	2.78056	0.08715
	0.0576	59.51		72	3.0728	0.10536
	0.0648	59.68		76	3.30222	0.0543
	0.072	59.74		80	3.43556	0.04439
	0.0792	59.85		84	4.09111	0.09669
	0.0864	60.02		88	4.82444	0.08389
	0.0936	60.13		92	5.53111	0.07698
	0.1008	60.3		96	6.19778	0.11706
	0.108	60.52
	0.1152	60.69		Figure 5e
	0.1224	60.86			mean value	s.d.
	0.1296	60.97		Cycle 1	3.30156	0.09963
	0.1368	61.2		Cycle 2	2.84862	0.04688
	0.144	61.25		Cycle 3	2.67019	0.05007
	0.1512	61.42		Cycle 4	2.43792	0.05027
	0.1584	61.65		Cycle 5	2.14673	0.17867
	0.1656	61.87
	0.1728	62.1
	0.18	62.43
	0.1872	62.83
	0.1944	63.16
	0.2016	63.56
	0.2088	63.89
	0.216	64.12
	0.2232	64.34
	0.2304	64.57
	0.2376	64.74
	0.2448	64.91
	0.252	65.19
	0.2592	65.36
	0.2664	65.58
	0.2736	65.81
	0.2808	65.97
	0.288	66.14
	0.2952	66.25
	0.3024	66.31
	0.3096	66.37
	0.3168	66.48
	0.324	66.59
	0.3312	66.87
	0.3384	67.38
	0.3456	68.17
	0.3528	69.29
	0.36	70.75
	0.3672	72.49
	0.3744	74.4
	0.3816	76.26
	0.3888	77.89
	0.396	79.01
	0.4032	79.29
	0.4104	78.68
	0.4176	76.93
	0.4248	74.18
	0.432	70.53
	0.4392	66.14
	0.4464	61.42
	0.4536	56.64
	0.4608	52.15
	0.468	48.16
	0.4752	44.84
	0.4824	42.43
	0.4896	40.85
	0.4968	39.95
	0.504	39.78
	0.5112	40.12
	0.5184	40.91
	0.5256	41.92
	0.5328	43.04
	0.54	44.11
	0.5472	45.18
	0.5544	46.02
	0.5616	46.75
	0.5688	47.26
	0.576	47.6
	0.5832	47.65
	0.5904	47.6
	0.5976	47.37
	0.6048	47.03
	0.612	46.58
	0.6192	46.08
	0.6264	45.57
	0.6336	45.01
	0.6408	44.56
	0.648	44.17
	0.6552	43.77
	0.6624	43.49
	0.6696	43.33
	0.6768	43.21
	0.684	43.1
	0.6912	43.04
	0.6984	43.04
	0.7056	43.1
	0.7128	43.1
	0.72	43.1
	0.7272	43.16
	0.7344	43.21
	0.7416	43.27
	0.7488	43.38
	0.756	43.49
	0.7632	43.72
	0.7704	43.94
	0.7776	44.22
	0.78481	44.56
	0.79201	44.96
	0.79921	45.35
	0.80641	45.8
	0.81361	46.19
	0.82081	46.7
	0.82801	47.09
	0.83521	47.65
	0.84241	48.05
	0.84961	48.5
	0.85681	48.95
	0.86401	49.45
	0.87121	49.9
	0.87841	50.35
	0.88561	50.91
	0.89281	51.42
	0.90001	51.98
	0.90721	52.54
	0.91441	53.1
	0.92161	53.67
	0.92881	54.23
	0.93601	54.79
	0.94321	55.3
	0.95041	55.75
	0.95761	56.31
	0.96481	56.81
	0.97201	57.38
	0.97921	57.82
	0.98641	58.33
	0.99361	58.84
	1.00081	59.29
	1.00801	59.74
	1.01521	60.19
	1.02241	60.63
	1.02961	61.14
	1.03681	61.65
	1.04401	62.15
	1.05121	62.6
	1.05841	63.11
	1.06561	63.56
	1.07281	63.89
	1.08001	64.23
	1.08721	64.57
	1.09441	64.74
	1.10161	65.02
	1.10881	65.24
	1.11601	65.41
	1.12321	65.69
	1.13041	65.97
	1.13761	66.25
	1.14481	66.59
	1.15201	66.99
	1.15921	67.32
	1.16641	67.72
	1.17361	68.17
	1.18081	68.62
	1.18801	69.01
	1.19521	69.46
	1.20241	69.85
	1.20961	70.25
	1.21681	70.58
	1.22401	70.86
	1.23121	71.09
	1.23841	71.26
	1.24561	71.31
	1.25281	71.43
	1.26001	71.43
	1.26721	71.54
	1.27441	71.59
	1.28161	71.71
	1.28881	71.87
	1.29601	72.1
	1.30321	72.38
	1.31041	72.66
	1.31761	73
	1.32481	73.28
	1.33201	73.56
	1.33921	73.84
	1.34641	74.01
	1.35361	74.18
	1.36081	74.35
	1.36801	74.46
	1.37521	74.52
	1.38241	74.63
	1.38961	74.63
	1.39681	74.63
	1.40401	74.63
	1.41121	74.63
	1.41841	74.46
	1.42561	74.35
	1.43281	74.29
	1.44001	74.24
	1.44721	74.24
	1.45441	74.29
	1.46161	74.4
	1.46881	74.63
	1.47601	74.85
	1.48321	75.13
	1.49041	75.36
	1.49761	75.53
	1.50481	75.7
	1.51201	75.81
	1.51921	75.75
	1.52641	75.75
	1.53361	75.64
	1.54081	75.53
	1.54801	75.42
	1.55521	75.42
	1.56241	75.3
	1.56961	75.36
	1.57681	75.3
	1.58401	75.3
	1.59121	75.3
	1.59841	75.3
	1.60561	75.3
	1.61281	75.36
	1.62001	75.36
	1.62721	75.25
	1.63441	75.25
	1.64161	75.19
	1.64881	75.25
	1.65601	75.25
	1.66321	75.3
	1.67041	75.42
	1.67761	75.58
	1.68481	75.75
	1.69201	75.98
	1.69921	76.2
	1.70641	76.31
	1.71361	76.48
	1.72081	76.54
	1.72801	76.6
	1.73521	76.6
	1.74241	76.54
	1.74961	76.43
	1.75681	76.37
	1.76401	76.26
	1.77121	76.2
	1.77841	76.15
	1.78561	76.2
	1.79281	76.26
	1.80001	76.31
	1.80721	76.48
	1.81441	76.65
	1.82161	76.76
	1.82881	76.88
	1.83601	76.93
	1.84321	76.99
	1.85041	76.99
	1.85761	76.93
	1.86481	76.88
	1.87201	76.71
	1.87921	76.6
	1.88641	76.48
	1.89361	76.37
	1.90081	76.26
	1.90801	76.15
	1.91521	76.09
	1.92241	76.03
	1.92961	75.98
	1.93681	75.98
	1.94401	75.98
	1.95121	75.92
	1.95841	75.92
	1.96561	75.81
	1.97281	75.75
	1.98001	75.7
	1.98721	75.53
	1.99441	75.42
	2.00161	75.19
	2.00881	75.08
	2.01601	74.85
	2.02321	74.63
	2.03041	74.46
	2.03761	74.24
	2.04481	74.01
	2.05201	73.84
	2.05921	73.73
	2.06641	73.67
	2.07361	73.62
	2.08081	73.62
	2.08801	73.62
	2.09521	73.73
	2.10241	73.84
	2.10961	73.84
	2.11681	73.95
	2.12401	74.01
	2.13121	74.18
	2.13841	74.29
	2.14561	74.4
	2.15281	74.52
	2.16001	74.57
	2.16721	74.63
	2.17441	74.63
	2.18161	74.52
	2.18881	74.4
	2.19601	74.12
	2.20321	73.95
	2.21041	73.73
	2.21761	73.56
	2.22481	73.39
	2.23201	73.28
	2.23921	73.22
	2.24641	73.22
	2.25361	73.17
	2.26081	73.06
	2.26801	73.06
	2.27521	72.94
	2.28241	72.89
	2.28961	72.77
	2.29681	72.66
	2.30401	72.55
	2.31121	72.49
	2.31841	72.49
	2.32561	72.49
	2.33281	72.44
	2.34001	72.44
	2.34722	72.44
	2.35442	72.38
	2.36162	72.38
	2.36882	72.27
	2.37602	72.16
	2.38322	72.04
	2.39042	71.93
	2.39762	71.82
	2.40482	71.71
	2.41202	71.59
	2.41922	71.54
	2.42642	71.54
	2.43362	71.54
	2.44082	71.48
	2.44802	71.43
	2.45522	71.31
	2.46242	71.2
	2.46962	71.03
	2.47682	70.81
	2.48402	70.58
	2.49122	70.36
	2.49842	70.13
	2.50562	69.96
	2.51282	69.8
	2.52002	69.68
	2.52722	69.51
	2.53442	69.51
	2.54162	69.46
	2.54882	69.51
	2.55602	69.51
	2.56322	69.57
	2.57042	69.63
	2.57762	69.63
	2.58482	69.68
	2.59202	69.68
	2.59922	69.63
	2.60642	69.51
	2.61362	69.35
	2.62082	69.12
	2.62802	68.84
	2.63522	68.56
	2.64242	68.28
	2.64962	67.94
	2.65682	67.72
	2.66402	67.44
	2.67122	67.32
	2.67842	67.15
	2.68562	67.04
	2.69282	66.99
	2.70002	66.87
	2.70722	66.76
	2.71442	66.7
	2.72162	66.54
	2.72882	66.37
	2.73602	66.2
	2.74322	66.03
	2.75042	65.86
	2.75762	65.75
	2.76482	65.58
	2.77202	65.52
	2.77922	65.47
	2.78642	65.41
	2.79362	65.3
	2.80082	65.19
	2.80802	65.13
	2.81522	65.07
	2.82242	64.96
	2.82962	64.85
	2.83682	64.79
	2.84402	64.74
	2.85122	64.74
	2.85842	64.74
	2.86562	64.74
	2.87282	64.74
	2.88002	64.74
	2.88722	64.74
	2.89442	64.63
	2.90162	64.57
	2.90882	64.46
	2.91602	64.34
	2.92322	64.29
	2.93042	64.18
	2.93762	64.12
	2.94482	64.01
	2.95202	63.95
	2.95922	63.89
	2.96642	63.84
	2.97362	63.78
	2.98082	63.67
	2.98802	63.56
	2.99522	63.39
	3.00242	63.22
	3.00962	63.11
	3.01682	62.94
	3.02402	62.83
	3.03122	62.77
	3.03842	62.66
	3.04562	62.66
	3.05282	62.66
	3.06002	62.71
	3.06722	62.77
	3.07442	62.77
	3.08162	62.77
	3.08882	62.71
	3.09602	62.66
	3.10322	62.55
	3.11042	62.43
	3.11762	62.32
	3.12482	62.15
	3.13202	61.98
	3.13922	61.82
	3.14642	61.65
	3.15362	61.42
	3.16082	61.31
	3.16802	61.14
	3.17522	61.03
	3.18242	60.86
	3.18962	60.8
	3.19682	60.8
	3.20402	60.8
	3.21122	60.8
	3.21842	60.8
	3.22562	60.86
	3.23282	60.8
	3.24002	60.8
	3.24722	60.75
	3.25442	60.63
	3.26162	60.52
	3.26882	60.47
	3.27602	60.3
	3.28322	60.13
	3.29042	59.9
	3.29762	59.68
	3.30482	59.45
	3.31202	59.29
	3.31922	59.01
	3.32642	58.89
	3.33362	58.72
	3.34082	58.61
	3.34802	58.56
	3.35522	58.5
	3.36242	58.44
	3.36962	58.33
	3.37682	58.27
	3.38402	58.11
	3.39122	57.88
	3.39842	57.6
	3.40562	57.32
	3.41282	57.04
	3.42002	56.7
	3.42722	56.42
	3.43442	56.25
	3.44162	56.03
	3.44882	55.91
	3.45602	55.75
	3.46322	55.63
	3.47042	55.58
	3.47762	55.52
	3.48482	55.3
	3.49202	55.18
	3.49922	54.96
	3.50642	54.73
	3.51362	54.57
	3.52082	54.4
	3.52802	54.28
	3.53522	54.17
	3.54242	54.12
	3.54962	54.06
	3.55682	54.12
	3.56402	54.06
	3.57122	53.95
	3.57842	53.78
	3.58562	53.61
	3.59282	53.39
	3.60002	53.05
	3.60722	52.77
	3.61442	52.54
	3.62162	52.32
	3.62882	52.15
	3.63602	51.98
	3.64322	51.81
	3.65042	51.64
	3.65762	51.53
	3.66482	51.36
	3.67202	51.14
	3.67922	50.91
	3.68642	50.69
	3.69362	50.41
	3.70082	50.07
	3.70802	49.68
	3.71522	49.34
	3.72242	48.89
	3.72962	48.44
	3.73682	48.05
	3.74402	47.65
	3.75122	47.26
	3.75842	46.98
	3.76562	46.7
	3.77282	46.42
	3.78002	46.19
	3.78722	45.91
	3.79442	45.69
	3.80162	45.4
	3.80882	45.18
	3.81602	44.96
	3.82322	44.67
	3.83042	44.45
	3.83762	44.22
	3.84482	44
	3.85202	43.83
	3.85922	43.66
	3.86642	43.55
	3.87362	43.38
	3.88082	43.27
	3.88802	43.1
	3.89522	42.99
	3.90242	42.82
	3.90963	42.65
	3.91683	42.48
	3.92403	42.31
	3.93123	42.2
	3.93843	41.98
	3.94563	41.86
	3.95283	41.7
	3.96003	41.53
	3.96723	41.36
	3.97443	41.19
	3.98163	40.96
	3.98883	40.74
	3.99603	40.4
	4.00323	40.12
	4.01043	39.84
	4.01763	39.5
	4.02483	39.17
	4.03203	38.77
	4.03923	38.49
	4.04643	38.15
	4.05363	37.87
	4.06083	37.59
	4.06803	37.42
	4.07523	37.31
	4.08243	37.14
	4.08963	37.09
	4.09683	37.03
	4.10403	36.86
	4.11123	36.81
	4.11843	36.64
	4.12563	36.47
	4.13283	36.24
	4.14003	36.02
	4.14723	35.74
	4.15443	35.46
	4.16163	35.18
	4.16883	34.84
	4.17603	34.5
	4.18323	34.22
	4.19043	33.94
	4.19763	33.66
	4.20483	33.32
	4.21203	33.1
	4.21923	32.76
	4.22643	32.53
	4.23363	32.14
	4.24083	31.75
	4.24803	31.41
	4.25523	30.96
	4.26243	30.57
	4.26963	30.23
	4.27683	29.78
	4.28403	29.5
	4.29123	29.16
	4.29843	28.83
	4.30563	28.49
	4.31283	28.15
	4.32003	27.81
	4.32723	27.48
	4.33443	27.14
	4.34163	26.8
	4.34883	26.47
	4.35603	26.13
	4.36323	25.79
	4.37043	25.57
	4.37763	25.29
	4.38483	25
	4.39203	24.67
	4.39923	24.33
	4.40643	23.99
	4.41363	23.6
	4.42083	23.15
	4.42803	22.7
	4.43523	22.25
	4.44243	21.74
	4.44963	21.24
	4.45683	20.73
	4.46403	20.28
	4.47123	19.78
	4.47843	19.33
	4.48563	18.93
	4.49283	18.48
	4.50003	18.15
	4.50723	17.81
	4.51443	17.47
	4.52163	17.19
	4.52883	16.91
	4.53603	16.63
	4.54323	16.29
	4.55043	15.96
	4.55763	15.62
	4.56483	15.28
	4.57203	14.94
	4.57923	14.66
	4.58643	14.38
	4.59363	14.16
	4.60083	13.93
	4.60803	13.76
	4.61523	13.54
	4.62243	13.31
	4.62963	13.09
	4.63683	12.81
	4.64403	12.47
	4.65123	12.13
	4.65843	11.8
	4.66563	11.46
	4.67283	11.07
	4.68003	10.79
	4.68723	10.5
	4.69443	10.28
	4.70163	10
	4.70883	9.72
	4.71603	9.49
	4.72323	9.21
	4.73043	8.99
	4.73763	8.71
	4.74483	8.37
	4.75203	8.09
	4.75923	7.86
	4.76643	7.53
	4.77363	7.19
	4.78083	6.91
	4.78803	6.57
	4.79523	6.18
	4.80243	5.78
	4.80963	5.33
	4.81683	4.94
	4.82403	4.49
	4.83123	4.1
	4.83843	3.82
	4.84563	3.54
	4.85283	3.25
	4.86003	3.09
	4.86723	2.92
	4.87443	2.69
	4.88163	2.52
	4.88883	2.3
	4.89603	2.07
	4.90323	1.74
	4.91043	1.4
	4.91763	1.06
	4.92483	0.73
	4.93203	0.33
	4.93923	-0.11
	4.94643	-0.5
	4.95363	-0.89
	4.96083	-1.18
	4.96803	-1.46
	4.97523	-1.68
	4.98243	-1.85
	4.98963	-2.07
	4.99683	-2.24
	5.00403	-2.41
	5.01123	-2.64
	5.01843	-2.92
	5.02563	-3.2
	5.03283	-3.54
	5.04003	-3.87
	5.04723	-4.21
	5.05443	-4.55
	5.06163	-4.83
	5.06883	-5.05
	5.07603	-5.22
	5.08323	-5.39
	5.09043	-5.5
	5.09763	-5.67
	5.10483	-5.84
	5.11203	-6.12
	5.11923	-6.35
	5.12643	-6.68
	5.13363	-7.02
	5.14083	-7.41
	5.14803	-7.75
	5.15523	-8.14
	5.16243	-8.48
	5.16963	-8.87
	5.17683	-9.1
	5.18403	-9.44
	5.19123	-9.72
	5.19843	-9.94
	5.20563	-10.28
	5.21283	-10.56
	5.22003	-10.84
	5.22723	-11.12
	5.23443	-11.35
	5.24163	-11.63
	5.24883	-11.85
	5.25603	-12.08
	5.26323	-12.3
	5.27043	-12.53
	5.27763	-12.75
	5.28483	-13.03
	5.29203	-13.26
	5.29923	-13.6
	5.30643	-13.99
	5.31363	-14.44
	5.32083	-14.89
	5.32803	-15.34
	5.33523	-15.84
	5.34243	-16.24
	5.34963	-16.57
	5.35683	-16.91
	5.36403	-17.25
	5.37123	-17.47
	5.37843	-17.81
	5.38563	-18.09
	5.39283	-18.43
	5.40003	-18.77
	5.40723	-19.16
	5.41443	-19.5
	5.42163	-19.83
	5.42883	-20.11
	5.43603	-20.34
	5.44323	-20.56
	5.45043	-20.79
	5.45763	-20.96
	5.46483	-21.24
	5.47204	-21.52
	5.47924	-21.8
	5.48644	-22.19
	5.49364	-22.59
	5.50084	-23.04
	5.50804	-23.49
	5.51524	-23.94
	5.52244	-24.39
	5.52964	-24.78
	5.53684	-25.23
	5.54404	-25.62
	5.55124	-26.02
	5.55844	-26.41
	5.56564	-26.75
	5.57284	-27.08
	5.58004	-27.48
	5.58724	-27.81
	5.59444	-28.1
	5.60164	-28.38
	5.60884	-28.6
	5.61604	-28.88
	5.62324	-29.16
	5.63044	-29.5
	5.63764	-29.84
	5.64484	-30.23
	5.65204	-30.62
	5.65924	-31.02
	5.66644	-31.47
	5.67364	-31.86
	5.68084	-32.14
	5.68804	-32.48
	5.69524	-32.76
	5.70244	-32.98
	5.70964	-33.32
	5.71684	-33.55
	5.72404	-33.88
	5.73124	-34.16
	5.73844	-34.5
	5.74564	-34.78
	5.75284	-35.12
	5.76004	-35.34
	5.76724	-35.63
	5.77444	-35.96
	5.78164	-36.24
	5.78884	-36.58
	5.79604	-36.97
	5.80324	-37.31
	5.81044	-37.76
	5.81764	-38.15
	5.82484	-38.55
	5.83204	-38.94
	5.83924	-39.34
	5.84644	-39.67
	5.85364	-40.01
	5.86084	-40.4
	5.86804	-40.68
	5.87524	-40.96
	5.88244	-41.3
	5.88964	-41.64
	5.89684	-41.92
	5.90404	-42.2
	5.91124	-42.48
	5.91844	-42.76
	5.92564	-43.04
	5.93284	-43.33
	5.94004	-43.66
	5.94724	-44
	5.95444	-44.34
	5.96164	-44.79
	5.96884	-45.18
	5.97604	-45.57
	5.98324	-45.97
	5.99044	-46.42
	5.99764	-46.81
	6.00484	-47.2
	6.01204	-47.54
	6.01924	-47.88
	6.02644	-48.21
	6.03364	-48.55
	6.04084	-48.83
	6.04804	-49.11
	6.05524	-49.39
	6.06244	-49.68
	6.06964	-50.01
	6.07684	-50.35
	6.08404	-50.74
	6.09124	-51.14
	6.09844	-51.53
	6.10564	-51.92
	6.11284	-52.32
	6.12004	-52.77
	6.12724	-53.1
	6.13444	-53.44
	6.14164	-53.72
	6.14884	-54
	6.15604	-54.23
	6.16324	-54.51
	6.17044	-54.68
	6.17764	-54.85
	6.18484	-55.01
	6.19204	-55.18
	6.19924	-55.35
	6.20644	-55.52
	6.21364	-55.69
	6.22084	-55.97
	6.22804	-56.31
	6.23524	-56.64
	6.24244	-56.93
	6.24964	-57.38
	6.25684	-57.71
	6.26404	-58.05
	6.27124	-58.44
	6.27844	-58.72
	6.28564	-59.06
	6.29284	-59.34
	6.30004	-59.62
	6.30724	-59.85
	6.31444	-60.13
	6.32164	-60.3
	6.32884	-60.52
	6.33604	-60.69
	6.34324	-60.97
	6.35044	-61.31
	6.35764	-61.65
	6.36484	-61.98
	6.37204	-62.43
	6.37924	-62.83
	6.38644	-63.22
	6.39364	-63.56
	6.40084	-63.89
	6.40804	-64.18
	6.41524	-64.46
	6.42244	-64.68
	6.42964	-64.91
	6.43684	-65.19
	6.44404	-65.52
	6.45124	-65.97
	6.45844	-66.25
	6.46564	-66.59
	6.47284	-66.99
	6.48004	-67.27
	6.48724	-67.55
	6.49444	-67.94
	6.50164	-68.22
	6.50884	-68.67
	6.51604	-69.18
	6.52324	-69.68
	6.53044	-70.3
	6.53764	-70.92
	6.54484	-71.48
	6.55204	-72.1
	6.55924	-72.66
	6.56644	-73.28
	6.57364	-73.84
	6.58084	-74.46
	6.58804	-75.13
	6.59524	-75.75
	6.60244	-76.43
	6.60964	-77.1
	6.61684	-77.61
	6.62404	-78.11
	6.63124	-78.51
	6.63844	-78.84
	6.64564	-79.01
	6.65284	-79.24
	6.66004	-79.41
	6.66724	-79.69
	6.67444	-79.97
	6.68164	-80.42
	6.68884	-80.92
	6.69604	-81.54
	6.70324	-82.16
	6.71044	-82.83
	6.71764	-83.45
	6.72484	-84.01
	6.73204	-84.52
	6.73924	-84.97
	6.74644	-85.36
	6.75364	-85.7
	6.76084	-86.04
	6.76804	-86.37
	6.77524	-86.71
	6.78244	-87.11
	6.78964	-87.5
	6.79684	-87.78
	6.80404	-88.06
	6.81124	-88.34
	6.81844	-88.51
	6.82564	-88.68
	6.83284	-88.79
	6.84004	-88.9
	6.84724	-89.07
	6.85444	-89.3
	6.86164	-89.58
	6.86884	-89.86
	6.87604	-90.25
	6.88324	-90.65
	6.89044	-90.98
	6.89764	-91.26
	6.90484	-91.43
	6.91204	-91.49
	6.91924	-91.49
	6.92644	-91.43
	6.93364	-91.21
	6.94084	-90.98
	6.94804	-90.65
	6.95524	-90.31
	6.96244	-90.03
	6.96964	-89.58
	6.97684	-89.18
	6.98404	-88.73
	6.99124	-88.17
	6.99844	-87.61
	7.00564	-86.94
	7.01284	-86.21
	7.02004	-85.36
	7.02724	-84.35
	7.03445	-83.17
	7.04165	-81.77
	7.04885	-80.08
	7.05605	-78.06
	7.06325	-75.53
	7.07045	-72.49
	7.07765	-68.9
	7.08485	-64.4
	7.09205	-58.84
	7.09925	-51.98
	7.10645	-43.21
	7.11365	-32.2
	7.12085	-17.98
	7.12805	0.28
	7.13525	24.05
	7.14245	55.01
	7.14965	95.65
	7.15685	148.93
	7.16405	219.18
	7.17125	311.68
	7.17845	433.8
	7.18565	594.65
	7.19285	806.13
	7.20005	1083.19
	7.20725	1444.17
	7.21445	1911.36
	7.22165	2511.07
	7.22885	3273.81
	7.23605	4233.93
	7.24325	5429.31
	7.25045	6900.29
	7.25765	8689.13
	7.26485	10838
	7.27205	13388.6
	7.27925	16379.6
	7.28645	19847
	7.29365	23821.5
	7.30085	28329.2
	7.30805	33390.4
	7.31525	39020.2
	7.32245	45228.5
	7.32965	52020.4
	7.33685	59397.2
	7.34405	67356.4
	7.35125	75893
	7.35845	84999.2
	7.36565	94665.4
	7.37285	104880
	7.38005	115629
	7.38725	126899
	7.39445	138674
	7.40165	150936
	7.40885	163667
	7.41605	176849
	7.42325	190460
	7.43045	204479
	7.43765	218884
	7.44485	233650
	7.45205	248751
	7.45925	264158
	7.46645	279840
	7.47365	295762
	7.48085	311887
	7.48805	328170
	7.49525	344565
	7.50245	361012
	7.50965	377442
	7.51685	393760
	7.52405	409829
	7.53125	425443
	7.53845	440293
	7.54565	453926
	7.55285	465723
	7.56005	474896
	7.56725	480525
	7.57445	481639
	7.58165	477338
	7.58885	466925
	7.59605	450052
	7.60325	426821
	7.61045	397837
	7.61765	364186
	7.62485	327328
	7.63205	288942
	7.63925	250724
	7.64645	214209
	7.65365	180609
	7.66085	150735
	7.66805	124971
	7.67525	103317
	7.68245	85481.5
	7.68965	70985.9
	7.69685	59276.7
	7.70405	49810.6
	7.71125	42109.1
	7.71845	35783
	7.72565	30532.3
	7.73285	26133.6
	7.74005	22422
	7.74725	19274.4
	7.75445	16596.1
	7.76165	14312.3
	7.76885	12361.6
	7.77605	10693.2
	7.78325	9264.06
	7.79045	8037.89
	7.79765	6984.03
	7.80485	6076.73
	7.81205	5294.15
	7.81925	4618.06
	7.82645	4033.13
	7.83365	3526.43
	7.84085	3087.12
	7.84805	2705.86
	7.85525	2374.89
	7.86245	2087.49
	7.86965	1837.79
	7.87685	1620.8
	7.88405	1432.31
	7.89125	1268.43
	7.89845	1126.02
	7.90565	1002.21
	7.91285	894.42
	7.92005	800.62
	7.92725	718.96
	7.93445	647.64
	7.94165	585.37
	7.94885	530.8
	7.95605	482.87
	7.96325	440.66
	7.97045	403.17
	7.97765	369.96
	7.98485	340.29
	7.99205	313.7
	7.99925	289.82
	8.00645	268.29
	8.01365	248.79
	8.02085	231.2
	8.02805	215.24
	8.03525	200.74
	8.04245	187.53
	8.04965	175.51
	8.05685	164.55
	8.06405	154.55
	8.07125	145.38
	8.07845	136.95
	8.08565	129.26
	8.09285	122.12
	8.10005	115.43
	8.10725	109.25
	8.11445	103.46
	8.12165	97.95
	8.12885	92.89
	8.13605	88.06
	8.14325	83.51
	8.15045	79.29
	8.15765	75.36
	8.16485	71.59
	8.17205	68.11
	8.17925	64.79
	8.18645	61.7
	8.19365	58.72
	8.20085	55.86
	8.20805	53.16
	8.21525	50.58
	8.22245	48.05
	8.22965	45.74
	8.23685	43.44
	8.24405	41.3
	8.25125	39.28
	8.25845	37.37
	8.26565	35.57
	8.27285	33.88
	8.28005	32.25
	8.28725	30.85
	8.29445	29.5
	8.30165	28.32
	8.30885	27.31
	8.31605	26.47
	8.32325	25.79
	8.33045	25.29
	8.33765	25
	8.34485	24.84
	8.35205	24.78
	8.35925	24.84
	8.36645	24.89
	8.37365	25.06
	8.38085	25.12
	8.38805	25.12
	8.39525	25.12
	8.40245	25.06
	8.40965	24.89
	8.41685	24.72
	8.42405	24.44
	8.43125	24.1
	8.43845	23.71
	8.44565	23.26
	8.45285	22.7
	8.46005	22.08
	8.46725	21.46
	8.47445	20.79
	8.48165	20.11
	8.48885	19.44
	8.49605	18.77
	8.50325	18.15
	8.51045	17.64
	8.51765	17.14
	8.52485	16.74
	8.53205	16.35
	8.53925	16.12
	8.54645	15.96
	8.55365	15.84
	8.56085	15.9
	8.56805	16.07
	8.57525	16.41
	8.58245	16.91
	8.58965	17.7
	8.59686	18.71
	8.60406	20
	8.61126	21.46
	8.61846	23.15
	8.62566	24.95
	8.63286	26.97
	8.64006	28.94
	8.64726	31.02
	8.65446	33.04
	8.66166	35.12
	8.66886	37.14
	8.67606	39.17
	8.68326	41.08
	8.69046	42.93
	8.69766	44.73
	8.70486	46.42
	8.71206	47.99
	8.71926	49.45
	8.72646	50.8
	8.73366	52.04
	8.74086	53.05
	8.74806	53.95
	8.75526	54.73
	8.76246	55.35
	8.76966	55.86
	8.77686	56.25
	8.78406	56.42
	8.79126	56.53
	8.79846	56.53
	8.80566	56.36
	8.81286	56.14
	8.82006	55.86
	8.82726	55.52
	8.83446	55.18
	8.84166	54.85
	8.84886	54.68
	8.85606	54.62
	8.86326	54.79
	8.87046	55.01
	8.87766	55.52
	8.88486	56.25
	8.89206	57.15
	8.89926	58.39
	8.90646	59.85
	8.91366	61.59
	8.92086	63.61
	8.92806	65.92
	8.93526	68.5
	8.94246	71.37
	8.94966	74.46
	8.95686	77.89
	8.96406	81.54
	8.97126	85.48
	8.97846	89.63
	8.98566	93.91
	8.99286	98.35
	9.00006	102.78
	9.00726	107.22
	9.01446	111.55
	9.02166	115.77
	9.02886	119.64
	9.03606	123.35
	9.04326	126.61
	9.05046	129.54
	9.05766	132.07
	9.06486	134.09
	9.07206	135.72
	9.07926	136.84
	9.08646	137.57
	9.09366	137.8
	9.10086	137.63
	9.10806	137.01
	9.11526	136.11
	9.12246	134.88
	9.12966	133.3
	9.13686	131.39
	9.14406	129.26
	9.15126	126.95
	9.15846	124.42
	9.16566	121.78
	9.17286	119.08
	9.18006	116.22
	9.18726	113.41
	9.19446	110.6
	9.20166	107.79
	9.20886	105.09
	9.21606	102.45
	9.22326	99.86
	9.23046	97.5
	9.23766	95.2
	9.24486	93.17
	9.25206	91.38
	9.25926	89.92
	9.26646	88.73
	9.27366	87.95
	9.28086	87.55
	9.28806	87.78
	9.29526	88.34
	9.30246	89.47
	9.30966	91.1
	9.31686	93.29
	9.32406	96.04
	9.33126	99.3
	9.33846	103.23
	9.34566	107.62
	9.35286	112.73
	9.36006	118.52
	9.36726	124.93
	9.37446	132.01
	9.38166	139.71
	9.38886	147.97
	9.39606	156.68
	9.40326	165.84
	9.41046	175.34
	9.41766	185.06
	9.42486	195.01
	9.43206	204.96
	9.43926	214.85
	9.44646	224.63
	9.45366	234.18
	9.46086	243.34
	9.46806	251.94
	9.47526	260.09
	9.48246	267.62
	9.48966	274.31
	9.49686	280.32
	9.50406	285.49
	9.51126	289.82
	9.51846	293.19
	9.52566	295.72
	9.53286	297.35
	9.54006	298.02
	9.54726	297.91
	9.55446	296.9
	9.56166	295.05
	9.56886	292.4
	9.57606	289.03
	9.58326	284.99
	9.59046	280.26
	9.59766	274.93
	9.60486	269.08
	9.61206	262.73
	9.61926	256.04
	9.62646	249.02
	9.63366	241.71
	9.64086	234.24
	9.64806	226.76
	9.65526	219.18
	9.66246	211.64
	9.66966	204.17
	9.67686	196.92
	9.68406	189.84
	9.69126	183.04
	9.69846	176.63
	9.70566	170.51
	9.71286	164.89
	9.72006	159.72
	9.72726	155.05
	9.73446	150.89
	9.74166	147.3
	9.74886	144.26
	9.75606	141.84
	9.76326	139.99
	9.77046	138.75
	9.77766	138.13
	9.78486	138.19
	9.79206	138.81
	9.79926	140.1
	9.80646	142.01
	9.81366	144.54
	9.82086	147.69
	9.82806	151.4
	9.83526	155.67
	9.84246	160.5
	9.84966	165.84
	9.85686	171.74
	9.86406	178.15
	9.87126	184.95
	9.87846	192.31
	9.88566	200.12
	9.89286	208.38
	9.90006	217.21
	9.90726	226.54
	9.91446	236.37
	9.92166	246.71
	9.92886	257.45
	9.93606	268.57
	9.94326	280.04
	9.95046	291.73
	9.95766	303.53
	9.96486	315.33
	9.97206	326.91
	9.97926	338.09
	9.98646	348.72
	9.99366	358.61
	10.0009	367.54
	10.0081	375.35
	10.0153	381.87
	10.0225	386.93
	10.0297	390.47
	10.0369	392.66
	10.0441	393.28
	10.0513	392.66
	10.0585	390.92
	10.0657	388.28
	10.0729	385.13
	10.0801	381.76
	10.0873	378.5
	10.0945	375.8
	10.1017	374.01
	10.1089	373.67
	10.1161	375.13
	10.1233	378.78
	10.1305	385.08
	10.1377	394.46
	10.1449	407.5
	10.1521	424.75
	10.1593	446.84
	10.1665	474.44
	10.1737	508.61
	10.1809	550.36
	10.1881	600.94
	10.1953	661.92
	10.2025	735.2
	10.2097	822.99
	10.2169	928.03
	10.2241	1053.63
	10.2313	1203.91
	10.2385	1383.64
	10.2457	1598.77
	10.2529	1856.28
	10.2601	2164.65
	10.2673	2533.49
	10.2745	2974.1
	10.2817	3499.29
	10.2889	4123.28
	10.2961	4862.03
	10.3033	5732.51
	10.3105	6752.99
	10.3177	7942.35
	10.3249	9319.53
	10.3321	10903.2
	10.3393	12711
	10.3465	14758.4
	10.3537	17058.3
	10.3609	19619.9
	10.3681	22447.5
	10.3753	25540.1
	10.3825	28890.3
	10.3897	32483.8
	10.3969	36298.6
	10.4041	40305.2
	10.4113	44466.3
	10.4185	48737.2
	10.4257	53066.8
	10.4329	57398
	10.4401	61669.5
	10.4473	65817.1
	10.4545	69775.7
	10.4617	73481.1
	10.4689	76871.8
	10.4761	79891.6
	10.4833	82490.9
	10.4905	84628.3
	10.4977	86272.4
	10.5049	87402.4
	10.5121	88008.8
	10.5193	88093.4
	10.5265	87668.9
	10.5337	86758.3
	10.5409	85393.5
	10.5481	83614.4
	10.5553	81466.4
	10.5625	78999.9
	10.5697	76267.1
	10.5769	73321.3
	10.5841	70215.1
	10.5913	66998.6
	10.5985	63718.8
	10.6057	60418.4
	10.6129	57135.4
	10.6201	53902.3
	10.6273	50746.6
	10.6345	47690.5
	10.6417	44751.2
	10.6489	41941.6
	10.6561	39270
	10.6633	36741.5
	10.6705	34358
	10.6777	32118.9
	10.6849	30021.5
	10.6921	28061.5
	10.6993	26233.5
	10.7065	24531.2
	10.7137	22948
	10.7209	21476.7
	10.7281	20110.4
	10.7353	18842
	10.7425	17664.8
	10.7497	16572.2
	10.7569	15558.2
	10.7641	14616.7
	10.7713	13742.4
	10.7785	12929.9
	10.7857	12174.5
	10.7929	11471.8
	10.8001	10817.5
	10.8073	10207.8
	10.8145	9638.97
	10.8217	9107.54
	10.8289	8610.51
	10.8361	8145
	10.8433	7708.39
	10.8505	7298.24
	10.8577	6912.48
	10.8649	6549.26
	10.8721	6206.72
	10.8793	5883.35
	10.8865	5577.73
	10.8937	5288.64
	10.9009	5014.83
	10.9081	4755.41
	10.9153	4509.26
	10.9225	4275.58
	10.9297	4053.7
	10.9369	3842.84
	10.9441	3642.37
	10.9513	3452.02
	10.9585	3271.12
	10.9657	3099.43
	10.9729	2936.61
	10.9801	2782.46
	10.9873	2636.73
	10.9945	2499.27
	11.0017	2370.01
	11.0089	2248.61
	11.0161	2135.15
	11.0233	2029.43
	11.0305	1933.87
	11.0377	1826.95
	11.0449	1726.54
	11.0521	1632.19
	11.0593	1543.47
	11.0665	1459.99
	11.0737	1381.37
	11.0809	1307.31
	11.0881	1237.47
	11.0953	1171.61
	11.1025	1109.45
	11.1097	1050.75
	11.1169	995.285
	11.1241	942.861
	11.1313	893.287
	11.1385	846.377
	11.1457	801.974
	11.1529	759.93
	11.1601	720.096
	11.1673	682.357
	11.1745	646.592
	11.1817	612.698
	11.1889	580.574
	11.1961	550.124
	11.2033	521.266
	11.2105	493.924
	11.2177	468.011
	11.2249	443.468
	11.2321	420.235
	11.2393	398.238
	11.2465	377.439
	11.2537	357.763
	11.2609	339.172
	11.2681	321.61
	11.2753	305.019
	11.2825	289.351
	11.2897	274.548
	11.2969	260.565
	11.3041	247.353
	11.3113	234.876
	11.3185	223.097
	11.3257	211.975
	11.3329	201.488
	11.3401	191.591
	11.3473	182.273
	11.3545	173.495
	11.3617	165.239
	11.3689	157.478
	11.3761	150.177
	11.3833	143.315
	11.3905	136.875
	11.3977	130.827
	11.4049	125.157
	11.4121	119.835
	11.4193	114.85
	11.4265	110.18
	11.4337	105.802
	11.4409	101.716
	11.4481	97.883
	11.4553	94.297
	11.4625	90.925
	11.4697	87.756
	11.4769	84.772
	11.4841	81.956
	11.4913	79.292
	11.4985	76.78
	11.5057	74.391
	11.5129	72.138
	11.5201	69.997
	11.5273	67.957
	11.5345	66.012
	11.5417	64.157
	11.5489	101.716
	11.5561	97.883
	11.5633	94.297
	11.5705	90.925
	11.5777	87.756
	11.5849	84.772
	11.5921	81.956
	11.5993	79.292
	11.6065	76.78
	11.6137	74.391
	11.6209	72.138
	11.6281	69.997
	11.6353	67.957
	11.6425	66.012
	11.6497	64.157
	11.6569	101.716
	11.6641	97.883
	11.6713	94.297
	11.6785	90.925
	11.6857	87.756
	11.6929	84.772
	11.7001	81.956
	11.7073	79.292
	11.7145	76.78
	11.7217	74.391
	11.7289	72.138
	11.7361	69.997
	11.7433	67.957
	11.7505	66.012
	11.7577	64.157
	11.7649	101.716
	11.7721	97.883
	11.7793	94.297
	11.7865	90.925
	11.7937	87.756
	11.8009	84.772
	11.8081	81.956
	11.8153	79.292
	11.8225	76.78
	11.8297	74.391
	11.8369	72.138
	11.8441	69.997
	11.8513	67.957
	11.8585	66.012
	11.8657	64.157
	11.8729	101.716
	11.8801	97.883
	11.8873	94.297
	11.8945	90.925
	11.9017	87.756
	11.9089	84.772
	11.9161	81.956
	11.9233	79.292
	11.9305	76.78
	11.9377	74.391
	11.9449	72.138
	11.9521	69.997
	11.9593	67.957
	11.9665	66.012
	11.9737	64.157
	11.9809	101.716
	11.9881	97.883
	11.9953	94.297
	12.0025	90.925
	12.0097	87.756
	12.0169	84.772
	12.0241	81.956
	12.0313	79.292
	12.0385	76.78
	12.0457	74.391
	12.0529	72.138
	12.0601	69.997
	12.0673	67.957
	12.0745	66.012
	12.0817	64.157
	12.0889	97.61
	12.0961	90.14
	12.1033	83.17
	12.1105	76.71
	12.1177	70.64
	12.1249	65.02
	12.1321	59.9
	12.1393	55.18
	12.1465	50.8
	12.1537	46.92
	12.1609	43.38
	12.1681	40.29
	12.1753	37.65
	12.1825	35.46
	12.1897	33.72
	12.1969	32.59
	12.2041	31.97
	12.2113	32.03
	12.2185	32.7
	12.2257	34.22
	12.2329	36.41
	12.2401	39.34
	12.2473	43.21
	12.2545	47.93
	12.2617	53.5
	12.2689	60.13
	12.2761	67.72
	12.2833	76.37
	12.2905	86.15
	12.2977	97.16
	12.3049	187.93
	12.3121	182.25
	12.3193	177.25
	12.3265	172.81
	12.3337	168.99
	12.3409	165.84
	12.3481	163.26
	12.3553	161.18
	12.3625	159.83
	12.3697	158.98
	12.3769	158.7
	12.3841	158.93
	12.3913	159.72
	12.3985	160.9
	12.4057	162.53
	12.4129	164.38
	12.4201	166.57
	12.4273	168.99
	12.4345	171.41
	12.4417	173.88
	12.4489	176.29
	12.4561	178.6
	12.4633	180.57
	12.4705	182.25
	12.4777	183.54
	12.4849	184.44
	12.4921	184.89
	12.4993	184.89
	12.5065	184.5
	12.5137	183.6
	12.5209	182.31
	12.5281	180.51
	12.5353	178.37
	12.5425	175.73
	12.5497	172.75
	12.5569	169.44
	12.5641	165.79
	12.5713	161.91
	12.5785	157.75
	12.5857	153.48
	12.5929	149.04
	12.6001	144.54
	12.6073	139.99
	12.6145	135.44
	12.6217	131
	12.6289	126.56
	12.6361	122.34
	12.6433	118.24
	12.6505	114.19
	12.6577	110.37
	12.6649	106.72
	12.6721	103.18
	12.6793	99.86
	12.6865	96.6
	12.6937	93.62
	12.7009	90.81
	12.7081	88.06
	12.7153	85.53
	12.7225	83.17
	12.7297	80.92
	12.7369	78.79
	12.7441	76.65
	12.7513	74.74
	12.7585	72.94
	12.7657	71.26
	12.7729	69.63
	12.7801	68.11
	12.7873	66.7
	12.7945	65.41
	12.8017	64.06
	12.8089	62.77
	12.8161	61.53
	12.8233	60.3
	12.8305	59.12
	12.8377	58.05
	12.8449	56.93
	12.8521	55.91
	12.8593	54.9
	12.8665	53.95
	12.8737	53.1
	12.8809	52.26
	12.8881	51.53
	12.8953	50.97
	12.9025	50.46
	12.9097	50.07
	12.9169	49.73
	12.9241	49.51
	12.9313	49.39
	12.9385	49.23
	12.9457	49.23
	12.9529	49.17
	12.9601	49.23
	12.9673	49.23
	12.9745	49.17
	12.9817	49.11
	12.9889	49.06
	12.9961	48.95
	13.0033	48.83
	13.0105	48.78
	13.0177	48.72
	13.0249	48.66
	13.0321	48.72
	13.0393	48.61
	13.0465	48.61
	13.0537	48.5
	13.0609	48.38
	13.0681	48.21
	13.0753	48.05
	13.0825	47.82
	13.0897	47.65
	13.0969	47.48
	13.1041	47.32
	13.1113	47.2
	13.1185	47.09
	13.1257	47.03
	13.1329	47.03
	13.1401	47.03
	13.1473	47.2
	13.1545	47.37
	13.1617	47.6
	13.1689	47.82
	13.1761	48.05
	13.1833	48.27
	13.1905	48.5
	13.1977	48.83
	13.2049	49.17
	13.2121	49.56
	13.2193	50.13
	13.2265	50.69
	13.2337	51.42
	13.2409	52.26
	13.2481	53.22
	13.2553	54.17
	13.2625	55.35
	13.2697	56.53
	13.2769	57.94
	13.2841	59.34
	13.2913	60.92
	13.2985	62.49
	13.3057	64.29
	13.3129	66.14
	13.3201	68.11
	13.3273	70.25
	13.3345	72.49
	13.3417	74.85
	13.3489	77.33
	13.3561	79.8
	13.3633	82.27
	13.3705	84.74
	13.3777	87.16
	13.3849	89.41
	13.3921	91.66
	13.3993	93.79
	13.4065	95.98
	13.4137	98.18
	13.4209	100.37
	13.4281	102.62
	13.4353	104.92
	13.4425	107.28
	13.4497	109.75
	13.4569	112.4
	13.4641	115.26
	13.4713	118.35
	13.4785	121.78
	13.4857	125.6
	13.4929	129.93
	13.5001	134.65
	13.5073	140.05
	13.5145	146.12
	13.5217	152.8
	13.5289	160.28
	13.5361	168.6
	13.5433	177.64
	13.5505	187.59
	13.5577	198.38
	13.5649	209.9
	13.5721	222.21
	13.5793	235.19
	13.5865	248.9
	13.5937	263.24
	13.6009	278.02
	13.6081	293.13
	13.6153	308.48
	13.6225	323.76
	13.6297	338.88
	13.6369	353.66
	13.6441	367.94
	13.6513	381.54
	13.6585	394.41
	13.6657	406.26
	13.6729	417.11
	13.6801	426.83
	13.6873	435.21
	13.6945	442.35
	13.7017	447.97
	13.7089	452.24
	13.7161	454.93
	13.7233	456.17
	13.7305	456
	13.7377	454.37
	13.7449	451.45
	13.7521	447.18
	13.7593	441.73
	13.7665	435.21
	13.7737	427.68
	13.7809	419.36
	13.7881	410.26
	13.7953	400.53
	13.8025	390.3
	13.8097	379.68
	13.8169	368.78
	13.8241	357.54
	13.8313	346.19
	13.8385	334.78
	13.8457	323.37
	13.8529	312.13
	13.8601	301.11
	13.8673	290.32
	13.8745	279.98
	13.8817	270.04
	13.8889	260.65
	13.8961	251.83
	13.9033	243.62
	13.9105	236.09
	13.9177	229.29
	13.9249	223.22
	13.9321	217.88
	13.9393	213.33
	13.9465	209.56
	13.9537	206.59
	13.9609	204.45
	13.9681	203.16
	13.9753	202.76
	13.9825	203.21
	13.9897	204.68
	13.9969	207.04
	14.0041	210.24
	14.0113	214.34
	14.0185	219.12
	14.0257	224.57
	14.0329	230.64
	14.0401	237.22
	14.0473	244.13
	14.0545	251.43
	14.0617	258.85
	14.0689	266.38
	14.0761	273.86
	14.0833	281.22
	14.0905	288.3
	14.0977	294.99
	14.1049	301.11
	14.1121	306.62
	14.1193	311.51
	14.1265	315.61
	14.1337	318.87
	14.1409	321.23
	14.1481	322.7
	14.1553	323.26
	14.1625	322.81
	14.1697	321.52
	14.1769	319.44
	14.1841	316.51
	14.1913	312.8
	14.1985	308.42
	14.2057	303.42
	14.2129	297.86
	14.2201	291.84
	14.2273	285.43
	14.2345	278.8
	14.2417	272
	14.2489	265.09
	14.2561	258.29
	14.2633	251.6
	14.2705	245.08
	14.2777	238.85
	14.2849	232.89
	14.2921	227.44
	14.2993	222.27
	14.3065	217.6
	14.3137	213.44
	14.3209	209.73
	14.3281	206.53
	14.3353	203.72
	14.3425	201.42
	14.3497	199.51
	14.3569	197.99
	14.3641	196.98
	14.3713	196.3
	14.3785	196.13
	14.3857	196.36
[truncated: 2,861 more rows]

## Sheet: Figure S3
Figure S3
	Bi # 98-024-6663		Bi NWs		Bi2O3 # 98-006-2979
	2θ	Intensity	2θ	Intensity	2θ	Intensity
	22.474	4.4	5	20	16.18	0.8
	23.795	1.3	5.02	18	19.471	0.4
	27.167	100	5.04	25	22.959	0.1
	37.962	36.7	5.06	25	25.713	1.8
	39.619	37.8	5.08	27	27.945	100
	44.563	5.7	5.1	13	30.278	1.8
	45.875	5.8	5.12	31	31.739	15
	46.024	3.9	5.14	17	32.694	25.9
	46.741	0.2	5.16	29	33.834	0
	48.701	19.9	5.18	31	35.821	0
	56.032	11.6	5.2	17	36.682	0.1
	59.339	4.3	5.22	23	38.337	0.1
	61.133	2.2	5.24	24	39.535	0.1
	62.191	13.6	5.26	20	40.131	0.2
	62.896	0.2	5.28	20	41.285	1
	64.514	16.6	5.3	24	42.051	0.4
	67.456	3.9	5.32	19	45.158	0.8
	70.79	11.1	5.34	27	46.21	25.8
	71.549	1.2	5.36	26	46.911	11.8
	71.886	3.1	5.38	15	47.762	0
	73.724	2.2	5.4	19	48.446	0.9
	75.34	2.3	5.42	25	49.276	0.1
	76.41	0.4	5.44	22	49.778	0
	81.159	2.3	5.46	29	49.93	0
	85.02	4.5	5.48	26	49.945	0.1
	85.341	3.8	5.5	24	51.249	1.9
	85.434	1.3	5.52	31	52.849	0
	87.101	2.8	5.54	21	53.63	0.4
	89.591	2.4	5.56	14	54.246	14.1
	89.698	0.6	5.58	21	55.491	23.6
			5.6	18	55.632	0.4
			5.62	27	57.752	10
			5.64	25	59.084	1
			5.66	19	59.675	0.5
			5.68	27	60.398	0
			5.7	18	60.969	0.1
			5.72	22	60.981	0.1
			5.74	24	62.127	0.8
			5.76	20	62.259	0
			5.78	15	62.976	0
			5.8	20	63.403	0
			5.82	15	64.806	0.1
			5.84	15	66.042	0.3
			5.86	21	66.308	1.9
			5.88	14	67.152	0.2
			5.9	22	67.542	0
			5.92	22	68.514	2.8
			5.94	19	68.764	0
			5.96	22	69.185	0.7
			5.98	28	69.717	0
			6	14	70.394	0.1
			6.02	21	70.922	0.5
			6.04	23	70.934	0.1
			6.06	14	71.18	0
			6.08	31	72.375	0.2
			6.1	25	73.186	0.1
			6.12	23	73.318	0
			6.14	18	73.97	0.2
			6.16	20	74.488	8.6
			6.18	20	74.499	0.5
			6.2	22	75.542	3.7
			6.22	25	75.914	4.3
			6.24	16	76.711	0.8
			6.26	22	77.081	0
			6.28	10	77.483	3.4
			6.3	25	78.005	3.2
			6.32	25	78.242	0
			6.34	24	79.162	0.1
			6.36	22	79.798	0
			6.38	28	80.186	0.1
			6.4	22	80.304	0.3
			6.42	16	81.336	0.4
			6.44	19	81.453	0
			6.46	24	81.7	0.1
			6.48	24	82.097	0.1
			6.5	11	83.241	0.7
			6.52	17	83.753	0.3
			6.54	23	84.882	0.1
			6.56	14	85.127	2.9
			6.58	23	85.904	0.7
			6.6	19	86.265	0.3
			6.62	19	86.658	4.7
			6.64	16	87.39	0
			6.66	13	87.401	0
			6.68	18	87.794	0.2
			6.7	14	89.439	0
			6.72	13	89.672	0
			6.74	21
			6.76	19
			6.78	17
			6.8	19
			6.82	22
			6.84	19
			6.86	18
			6.88	23
			6.9	19
			6.92	24
			6.94	14
			6.96	21
			6.98	10
			7	17
			7.02	20
			7.04	20
			7.06	16
			7.08	22
			7.1	18
			7.12	20
			7.14	16
			7.16	21
			7.18	15
			7.2	15
			7.22	13
			7.24	17
			7.26	16
			7.28	17
			7.3	14
			7.32	26
			7.34	19
			7.36	17
			7.38	20
			7.4	19
			7.42	17
			7.44	18
			7.46	17
			7.48	17
			7.5	17
			7.52	25
			7.54	20
			7.56	14
			7.58	15
			7.6	24
			7.62	23
			7.64	17
			7.66	17
			7.68	9
			7.7	21
			7.72	19
			7.74	14
			7.76	13
			7.78	19
			7.8	19
			7.82	10
			7.84	18
			7.86	23
			7.88	18
			7.9	23
			7.92	19
			7.94	22
			7.96	15
			7.98	16
			8	16
			8.02	19
			8.04	21
			8.06	22
			8.08	13
			8.1	16
			8.12	17
			8.14	15
			8.16	12
			8.18	15
			8.2	15
			8.22	23
			8.24	13
			8.26	19
			8.28	17
			8.3	17
			8.32	9
			8.34	21
			8.36	5
			8.38	15
			8.4	17
			8.42	18
			8.44	15
			8.46	11
			8.48	15
			8.5	12
			8.52	12
			8.54	11
			8.56	19
			8.58	19
			8.6	15
			8.62	19
			8.64	19
			8.66	22
			8.68	18
			8.7	14
			8.72	8
			8.74	17
			8.76	16
			8.78	17
			8.8	14
			8.82	12
			8.84	18
			8.86	16
			8.88	14
			8.9	12
			8.92	14
			8.94	15
			8.96	11
			8.98	14
			9	11
			9.02	15
			9.04	16
			9.06	11
			9.08	14
			9.1	16
			9.12	25
			9.14	15
			9.16	13
			9.18	12
			9.2	14
			9.22	13
			9.24	17
			9.26	16
			9.28	10
			9.3	14
			9.32	8
			9.34	16
			9.36	11
			9.38	13
			9.4	13
			9.42	9
			9.44	13
			9.46	17
			9.48	9
			9.5	13
			9.52	12
			9.54	14
			9.56	18
			9.58	14
			9.6	19
			9.62	9
			9.64	17
			9.66	17
			9.68	9
			9.7	9
			9.72	11
			9.74	14
			9.76	17
			9.78	14
			9.8	16
			9.82	10
			9.84	10
			9.86	9
			9.88	12
			9.9	14
			9.92	19
			9.94	17
			9.96	11
			9.98	11
			10	12
			10.02	9
			10.04	6
			10.06	11
			10.08	11
			10.1	13
			10.12	15
			10.14	8
			10.16	5
			10.18	13
			10.2	8
			10.22	14
			10.24	8
			10.26	12
			10.28	9
			10.3	11
			10.32	16
			10.34	7
			10.36	17
			10.38	16
			10.4	9
			10.42	6
			10.44	10
			10.46	11
			10.48	9
			10.5	9
			10.52	8
			10.54	5
			10.56	9
			10.58	13
			10.6	11
			10.62	10
			10.64	9
			10.66	13
			10.68	15
			10.7	12
			10.72	12
			10.74	7
			10.76	11
			10.78	11
			10.8	8
			10.82	15
			10.84	10
			10.86	11
			10.88	4
			10.9	9
			10.92	10
			10.94	11
			10.96	12
			10.98	11
			11	9
			11.02	10
			11.04	9
			11.06	7
			11.08	10
			11.1	13
			11.12	11
			11.14	16
			11.16	15
			11.18	14
			11.2	11
			11.22	9
			11.24	11
			11.26	16
			11.28	14
			11.3	10
			11.32	9
			11.34	8
			11.36	10
			11.38	8
			11.4	6
			11.42	10
			11.44	10
			11.46	9
			11.48	5
			11.5	5
			11.52	7
			11.54	9
			11.56	7
			11.58	6
			11.6	12
			11.62	7
			11.64	10
			11.66	10
			11.68	4
			11.7	6
			11.72	6
			11.74	6
			11.76	6
			11.78	4
			11.8	5
			11.82	8
			11.84	9
			11.86	9
			11.88	9
			11.9	8
			11.92	8
			11.94	7
			11.96	6
			11.98	10
			12	8
			12.02	7
			12.04	12
			12.06	1
			12.08	10
			12.1	12
			12.12	8
			12.14	5
			12.16	7
			12.18	10
			12.2	9
			12.22	6
			12.24	8
			12.26	7
			12.28	7
			12.3	7
			12.32	12
			12.34	3
			12.36	14
			12.38	8
			12.4	7
			12.42	5
			12.44	7
			12.46	5
			12.48	4
			12.5	10
			12.52	5
			12.54	2
			12.56	11
			12.58	8
			12.6	9
			12.62	8
			12.64	7
			12.66	6
			12.68	6
			12.7	5
			12.72	7
			12.74	5
			12.76	6
			12.78	8
			12.8	2
			12.82	8
			12.84	8
			12.86	5
			12.88	7
			12.9	6
			12.92	4
			12.94	7
			12.96	6
			12.98	7
			13	3
			13.02	6
			13.04	4
			13.06	5
			13.08	7
			13.1	3
			13.12	3
			13.14	9
			13.16	5
			13.18	8
			13.2	2
			13.22	3
			13.24	5
			13.26	3
			13.28	8
			13.3	1
			13.32	3
			13.34	2
			13.36	4
			13.38	2
			13.4	5
			13.42	2
			13.44	4
			13.46	4
			13.48	6
			13.5	2
			13.52	5
			13.54	1
			13.56	7
			13.58	1
			13.6	2
			13.62	7
			13.64	5
			13.66	4
			13.68	5
			13.7	7
			13.72	6
			13.74	3
			13.76	6
			13.78	9
			13.8	4
			13.82	6
			13.84	5
			13.86	5
			13.88	4
			13.9	8
			13.92	4
			13.94	6
			13.96	6
			13.98	2
			14	8
			14.02	2
			14.04	4
			14.06	9
			14.08	8
			14.1	7
			14.12	5
			14.14	4
			14.16	3
			14.18	5
			14.2	3
			14.22	3
			14.24	5
			14.26	8
			14.28	6
			14.3	2
			14.32	3
			14.34	6
			14.36	2
			14.38	11
			14.4	3
			14.42	5
			14.44	12
			14.46	5
			14.48	2
			14.5	4
			14.52	2
			14.54	4
			14.56	4
			14.58	4
			14.6	8
			14.62	4
			14.64	2
			14.66	3
			14.68	6
			14.7	1
			14.72	7
			14.74	10
			14.76	6
			14.78	5
			14.8	1
			14.82	9
			14.84	6
			14.86	4
			14.88	9
			14.9	6
			14.92	5
			14.94	2
			14.96	5
			14.98	4
			15	2
			15.02	5
			15.04	2
			15.06	2
			15.08	3
			15.1	5
			15.12	4
			15.14	3
			15.16	4
			15.18	3
			15.2	8
			15.22	7
			15.24	4
			15.26	3
			15.28	5
			15.3	4
			15.32	1
			15.34	4
			15.36	7
			15.38	3
			15.4	12
			15.42	4
			15.44	6
			15.46	4
			15.48	3
			15.5	5
			15.52	4
			15.54	7
			15.56	5
			15.58	3
			15.6	6
			15.62	1
			15.64	9
			15.66	3
			15.68	4
			15.7	4
			15.72	6
			15.74	7
			15.76	6
			15.78	5
			15.8	5
			15.82	1
			15.84	9
			15.86	2
			15.88	4
			15.9	2
			15.92	3
			15.94	7
			15.96	5
			15.98	3
			16	4
			16.02	3
			16.04	9
			16.06	6
			16.08	4
			16.1	4
			16.12	6
			16.14	4
			16.16	2
			16.18	5
			16.2	0
			16.22	0
			16.24	3
			16.26	3
			16.28	4
			16.3	3
			16.32	4
			16.34	4
			16.36	5
			16.38	8
			16.4	2
			16.42	4
			16.44	5
			16.46	2
			16.48	4
			16.5	8
			16.52	4
			16.54	2
			16.56	2
			16.58	6
			16.6	5
			16.62	7
			16.64	3
			16.66	5
			16.68	6
			16.7	2
			16.72	2
			16.74	2
			16.76	2
			16.78	2
			16.8	5
			16.82	5
			16.84	5
			16.86	9
			16.88	6
			16.9	5
			16.92	4
			16.94	2
			16.96	3
			16.98	3
			17	4
			17.02	4
			17.04	8
			17.06	6
			17.08	4
			17.1	8
			17.12	2
			17.14	2
			17.16	1
			17.18	3
			17.2	5
			17.22	4
			17.24	2
			17.26	2
			17.28	3
			17.3	7
			17.32	5
			17.34	3
			17.36	2
			17.38	6
			17.4	3
			17.42	4
			17.44	3
			17.46	3
			17.48	4
			17.5	5
			17.52	3
			17.54	4
			17.56	5
			17.58	2
			17.6	3
			17.62	4
			17.64	8
			17.66	5
			17.68	5
			17.7	6
			17.72	3
			17.74	3
			17.76	7
			17.78	1
			17.8	1
			17.82	3
			17.84	4
			17.86	0
			17.88	1
			17.9	4
			17.92	5
			17.94	6
			17.96	0
			17.98	4
			18	3
			18.02	5
			18.04	1
			18.06	8
			18.08	2
			18.1	3
			18.12	6
			18.14	4
			18.16	4
			18.18	3
			18.2	4
			18.22	0
			18.24	1
			18.26	2
			18.28	5
			18.3	4
			18.32	1
			18.34	2
			18.36	4
			18.38	3
			18.4	1
			18.42	3
			18.44	4
			18.46	4
			18.48	4
			18.5	4
			18.52	6
			18.54	1
			18.56	3
			18.58	4
			18.6	6
			18.62	2
			18.64	1
			18.66	2
			18.68	3
			18.7	2
			18.72	2
			18.74	4
			18.76	1
			18.78	3
			18.8	3
			18.82	2
			18.84	8
			18.86	3
			18.88	2
			18.9	5
			18.92	4
			18.94	2
			18.96	5
			18.98	3
			19	3
			19.02	3
			19.04	3
			19.06	0
			19.08	5
			19.1	5
			19.12	3
			19.14	3
			19.16	7
			19.18	2
			19.2	3
			19.22	5
			19.24	6
			19.26	5
			19.28	5
			19.3	4
			19.32	8
			19.34	1
			19.36	5
			19.38	2
			19.4	4
			19.42	2
			19.44	2
			19.46	3
			19.48	2
			19.5	2
			19.52	0
			19.54	3
			19.56	3
			19.58	3
			19.6	5
			19.62	4
			19.64	4
			19.66	4
			19.68	3
			19.7	4
			19.72	6
			19.74	1
			19.76	6
			19.78	1
			19.8	3
			19.82	5
			19.84	7
			19.86	1
			19.88	2
			19.9	3
			19.92	2
			19.94	5
			19.96	4
			19.98	3
			20	3
			20.02	5
			20.04	4
			20.06	3
			20.08	3
			20.1	6
			20.12	4
			20.14	6
			20.16	7
			20.18	5
			20.2	3
			20.22	1
			20.24	5
			20.26	2
			20.28	1
			20.3	2
			20.32	6
			20.34	3
			20.36	3
			20.38	2
			20.4	3
			20.42	5
			20.44	2
			20.46	6
			20.48	4
			20.5	5
			20.52	3
			20.54	5
			20.56	4
			20.58	0
			20.6	3
			20.62	3
			20.64	7
			20.66	4
			20.68	4
			20.7	3
			20.72	2
			20.74	2
			20.76	5
			20.78	2
			20.8	2
			20.82	2
			20.84	3
			20.86	2
			20.88	8
			20.9	6
			20.92	3
			20.94	5
			20.96	1
			20.98	3
			21	4
			21.02	3
			21.04	5
			21.06	2
			21.08	1
			21.1	2
			21.12	3
			21.14	2
			21.16	4
			21.18	4
			21.2	3
			21.22	7
			21.24	1
			21.26	7
			21.28	3
			21.3	0
			21.32	2
			21.34	3
			21.36	4
			21.38	2
			21.4	2
			21.42	4
			21.44	5
			21.46	3
			21.48	3
			21.5	2
			21.52	5
			21.54	1
			21.56	2
			21.58	1
			21.6	3
			21.62	4
			21.64	5
			21.66	1
			21.68	5
			21.7	3
			21.72	3
			21.74	2
			21.76	2
			21.78	0
			21.8	2
			21.82	6
			21.84	3
			21.86	1
			21.88	5
			21.9	3
			21.92	0
			21.94	1
			21.96	3
			21.98	3
			22	1
			22.02	2
			22.04	3
			22.06	2
			22.08	4
			22.1	3
			22.12	3
			22.14	6
			22.16	3
			22.18	5
			22.2	2
			22.22	4
			22.24	4
			22.26	5
			22.28	5
			22.3	9
			22.32	4
			22.34	9
			22.36	10
			22.38	11
			22.4	16
			22.42	20
			22.44	26
			22.46	18
			22.48	21
			22.5	22
			22.52	22
			22.54	16
			22.56	12
			22.58	7
			22.6	15
			22.62	10
			22.64	15
			22.66	4
			22.68	4
			22.7	6
			22.72	8
			22.74	2
			22.76	3
			22.78	2
			22.8	2
			22.82	5
			22.84	5
			22.86	4
			22.88	6
			22.9	4
			22.92	5
			22.94	6
			22.96	2
			22.98	4
			23	2
			23.02	1
			23.04	4
			23.06	2
			23.08	2
			23.1	1
			23.12	4
			23.14	4
			23.16	3
			23.18	4
			23.2	1
			23.22	3
			23.24	2
			23.26	3
			23.28	3
			23.3	3
			23.32	5
			23.34	4
			23.36	6
			23.38	2
			23.4	7
			23.42	6
			23.44	7
			23.46	6
			23.48	6
			23.5	4
			23.52	6
			23.54	6
			23.56	1
			23.58	4
			23.6	1
			23.62	2
			23.64	5
			23.66	6
			23.68	5
			23.7	7
			23.72	8
			23.74	10
			23.76	4
			23.78	10
			23.8	6
			23.82	4
			23.84	12
			23.86	11
			23.88	7
			23.9	12
			23.92	4
			23.94	2
			23.96	4
			23.98	2
			24	5
			24.02	3
			24.04	4
			24.06	6
			24.08	3
			24.1	7
			24.12	5
			24.14	5
			24.16	4
			24.18	4
			24.2	4
			24.22	4
			24.24	4
			24.26	5
			24.28	2
			24.3	3
			24.32	5
			24.34	2
			24.36	3
			24.38	5
			24.4	9
			24.42	6
			24.44	5
			24.46	2
			24.48	4
			24.5	6
			24.52	0
			24.54	3
			24.56	3
			24.58	2
			24.6	3
			24.62	11
			24.64	6
			24.66	4
			24.68	2
			24.7	6
			24.72	2
			24.74	8
			24.76	6
			24.78	4
			24.8	3
			24.82	7
			24.84	6
			24.86	5
			24.88	3
			24.9	7
			24.92	5
			24.94	3
			24.96	5
			24.98	4
			25	4
			25.02	4
			25.04	5
			25.06	2
			25.08	4
			25.1	1
			25.12	4
			25.14	2
			25.16	2
			25.18	6
			25.2	7
			25.22	5
			25.24	4
			25.26	5
			25.28	4
			25.3	5
			25.32	6
			25.34	3
			25.36	9
			25.38	1
			25.4	4
			25.42	4
			25.44	7
			25.46	6
			25.48	7
			25.5	7
			25.52	5
			25.54	6
			25.56	5
			25.58	3
			25.6	3
			25.62	5
			25.64	9
			25.66	7
			25.68	7
			25.7	8
			25.72	8
			25.74	5
			25.76	5
			25.78	5
			25.8	4
			25.82	9
			25.84	4
			25.86	6
			25.88	4
			25.9	8
			25.92	6
			25.94	11
			25.96	4
			25.98	7
			26	6
			26.02	7
			26.04	7
			26.06	5
			26.08	4
			26.1	11
			26.12	6
			26.14	7
			26.16	11
			26.18	12
			26.2	8
			26.22	8
			26.24	12
			26.26	11
			26.28	8
			26.3	10
			26.32	12
			26.34	5
			26.36	11
			26.38	14
			26.4	17
			26.42	9
			26.44	9
			26.46	12
			26.48	8
			26.5	13
			26.52	14
			26.54	7
			26.56	6
			26.58	7
			26.6	14
			26.62	17
			26.64	13
			26.66	12
			26.68	15
			26.7	18
			26.72	14
			26.74	20
			26.76	25
			26.78	15
			26.8	21
			26.82	17
			26.84	18
			26.86	34
			26.88	27
			26.9	32
			26.92	29
			26.94	45
			26.96	55
			26.98	60
			27	61
			27.02	84
			27.04	117
			27.06	156
			27.08	197
			27.1	220
			27.12	289
			27.14	337
			27.16	407
			27.18	500
			27.2	504
			27.22	459
			27.24	414
			27.26	314
			27.28	278
			27.3	205
			27.32	157
			27.34	112
			27.36	85
			27.38	58
			27.4	60
			27.42	52
			27.44	34
			27.46	39
			27.48	28
			27.5	32
			27.52	31
			27.54	19
			27.56	21
			27.58	20
			27.6	17
			27.62	20
			27.64	14
			27.66	11
			27.68	16
			27.7	10
			27.72	15
			27.74	16
			27.76	16
			27.78	15
			27.8	18
			27.82	26
			27.84	15
			27.86	16
			27.88	21
			27.9	20
			27.92	26
			27.94	34
			27.96	35
			27.98	39
			28	29
			28.02	36
			28.04	22
			28.06	30
			28.08	19
			28.1	24
			28.12	16
			28.14	14
			28.16	19
			28.18	14
			28.2	16
			28.22	11
			28.24	8
			28.26	9
			28.28	16
			28.3	15
			28.32	11
			28.34	13
			28.36	18
			28.38	12
			28.4	10
			28.42	20
			28.44	8
			28.46	3
			28.48	11
			28.5	10
			28.52	12
			28.54	12
			28.56	12
			28.58	14
			28.6	12
			28.62	15
			28.64	14
			28.66	10
			28.68	16
			28.7	15
			28.72	16
			28.74	13
			28.76	13
			28.78	15
			28.8	6
			28.82	13
			28.84	12
			28.86	12
			28.88	9
			28.9	17
			28.92	17
			28.94	14
			28.96	12
			28.98	7
			29	15
			29.02	15
			29.04	14
			29.06	10
			29.08	9
			29.1	14
			29.12	10
			29.14	14
			29.16	17
			29.18	12
			29.2	11
			29.22	9
			29.24	13
			29.26	18
			29.28	10
			29.3	12
			29.32	12
			29.34	13
			29.36	5
			29.38	6
			29.4	18
			29.42	9
			29.44	8
			29.46	9
			29.48	10
			29.5	10
			29.52	13
			29.54	8
			29.56	11
			29.58	11
			29.6	9
			29.62	8
			29.64	11
			29.66	9
			29.68	7
			29.7	4
			29.72	8
			29.74	12
			29.76	12
			29.78	6
			29.8	7
			29.82	14
			29.84	12
			29.86	9
			29.88	10
			29.9	13
			29.92	11
			29.94	10
			29.96	10
			29.98	8
			30	10
			30.02	8
			30.04	7
			30.06	9
			30.08	9
			30.1	11
			30.12	9
			30.14	9
			30.16	8
			30.18	3
			30.2	6
			30.22	6
			30.24	11
			30.26	12
			30.28	8
			30.3	11
			30.32	6
			30.34	9
			30.36	9
			30.38	7
			30.4	11
			30.42	16
			30.44	11
			30.46	11
			30.48	3
			30.5	6
			30.52	6
			30.54	6
			30.56	11
			30.58	5
			30.6	10
			30.62	7
			30.64	9
			30.66	9
			30.68	9
			30.7	7
			30.72	4
			30.74	8
			30.76	10
			30.78	6
			30.8	7
			30.82	4
			30.84	4
			30.86	6
			30.88	4
			30.9	4
			30.92	7
			30.94	7
			30.96	8
			30.98	12
			31	9
			31.02	9
			31.04	4
			31.06	5
			31.08	5
			31.1	6
			31.12	7
			31.14	4
			31.16	9
			31.18	8
			31.2	10
			31.22	7
			31.24	5
			31.26	11
			31.28	4
			31.3	9
			31.32	2
			31.34	7
			31.36	6
			31.38	5
			31.4	9
			31.42	6
			31.44	8
			31.46	4
			31.48	9
			31.5	5
			31.52	6
			31.54	6
			31.56	10
			31.58	10
			31.6	5
			31.62	7
			31.64	8
			31.66	8
			31.68	7
			31.7	7
			31.72	6
			31.74	4
			31.76	7
			31.78	13
			31.8	9
			31.82	7
			31.84	9
			31.86	8
			31.88	7
			31.9	7
			31.92	3
			31.94	7
			31.96	4
			31.98	3
			32	6
			32.02	1
			32.04	8
			32.06	6
			32.08	8
			32.1	4
			32.12	7
			32.14	8
			32.16	4
			32.18	7
			32.2	5
			32.22	6
			32.24	2
			32.26	8
			32.28	8
			32.3	8
			32.32	2
			32.34	7
			32.36	9
			32.38	8
			32.4	8
			32.42	5
			32.44	11
			32.46	8
			32.48	5
			32.5	7
			32.52	10
			32.54	8
			32.56	14
			32.58	7
			32.6	14
			32.62	15
			32.64	9
			32.66	18
			32.68	10
			32.7	22
			32.72	19
			32.74	14
			32.76	14
			32.78	11
			32.8	17
			32.82	13
			32.84	11
			32.86	15
			32.88	11
			32.9	13
			32.92	14
			32.94	7
			32.96	20
			32.98	9
			33	13
			33.02	15
			33.04	16
			33.06	12
			33.08	9
			33.1	14
			33.12	11
			33.14	8
			33.16	9
			33.18	8
			33.2	11
			33.22	8
			33.24	6
			33.26	9
			33.28	8
			33.3	8
			33.32	12
			33.34	8
			33.36	6
			33.38	8
			33.4	8
			33.42	5
			33.44	4
			33.46	5
			33.48	4
			33.5	7
			33.52	6
			33.54	8
			33.56	15
			33.58	7
			33.6	3
			33.62	9
			33.64	9
			33.66	4
			33.68	4
			33.7	4
			33.72	8
			33.74	12
			33.76	5
			33.78	6
			33.8	5
			33.82	5
			33.84	4
			33.86	5
			33.88	9
			33.9	6
			33.92	6
			33.94	5
			33.96	5
			33.98	5
			34	2
			34.02	7
			34.04	6
			34.06	7
			34.08	4
			34.1	2
			34.12	5
			34.14	5
			34.16	10
			34.18	4
			34.2	6
			34.22	6
			34.24	1
			34.26	9
			34.28	1
			34.3	2
			34.32	4
			34.34	5
			34.36	5
			34.38	3
			34.4	4
			34.42	3
			34.44	5
			34.46	7
			34.48	6
			34.5	4
			34.52	5
			34.54	4
			34.56	6
			34.58	5
			34.6	2
			34.62	3
			34.64	7
			34.66	4
			34.68	0
			34.7	4
			34.72	2
			34.74	4
			34.76	5
			34.78	6
			34.8	5
			34.82	3
			34.84	3
			34.86	2
			34.88	7
			34.9	4
			34.92	4
			34.94	2
			34.96	4
			34.98	4
			35	3
			35.02	2
			35.04	2
			35.06	1
			35.08	6
			35.1	3
			35.12	2
			35.14	2
			35.16	3
			35.18	3
			35.2	7
			35.22	6
			35.24	3
			35.26	4
			35.28	0
			35.3	6
			35.32	3
			35.34	7
			35.36	5
			35.38	3
			35.4	8
			35.42	7
			35.44	7
			35.46	10
			35.48	3
			35.5	2
			35.52	2
			35.54	2
			35.56	7
			35.58	5
			35.6	4
			35.62	4
			35.64	4
			35.66	3
			35.68	7
			35.7	9
			35.72	4
			35.74	6
			35.76	5
			35.78	6
			35.8	3
			35.82	3
			35.84	7
			35.86	4
			35.88	3
			35.9	4
			35.92	4
			35.94	3
			35.96	4
			35.98	6
			36	3
			36.02	4
			36.04	10
			36.06	2
			36.08	5
			36.1	5
			36.12	3
			36.14	7
			36.16	1
			36.18	5
			36.2	5
			36.22	5
			36.24	2
			36.26	4
			36.28	5
			36.3	6
			36.32	3
			36.34	2
			36.36	3
			36.38	8
			36.4	3
			36.42	6
			36.44	4
			36.46	4
			36.48	6
			36.5	6
			36.52	6
			36.54	5
			36.56	5
			36.58	5
			36.6	5
			36.62	4
			36.64	4
			36.66	2
			36.68	6
			36.7	8
			36.72	2
			36.74	3
			36.76	6
			36.78	4
			36.8	5
			36.82	6
			36.84	9
			36.86	4
			36.88	3
			36.9	5
			36.92	7
			36.94	6
			36.96	6
			36.98	5
			37	7
			37.02	4
			37.04	10
			37.06	7
			37.08	3
			37.1	11
			37.12	6
			37.14	7
			37.16	7
			37.18	8
			37.2	8
			37.22	5
			37.24	4
			37.26	5
			37.28	4
			37.3	6
			37.32	8
			37.34	8
			37.36	6
			37.38	13
			37.4	8
			37.42	6
			37.44	13
			37.46	7
			37.48	10
			37.5	12
			37.52	16
			37.54	9
			37.56	9
			37.58	6
			37.6	14
			37.62	14
			37.64	19
			37.66	13
			37.68	22
			37.7	18
			37.72	23
			37.74	39
			37.76	36
			37.78	32
			37.8	36
			37.82	62
			37.84	67
			37.86	63
			37.88	89
			37.9	97
			37.92	107
			37.94	133
			37.96	152
			37.98	163
			38	191
			38.02	139
			38.04	155
			38.06	134
			38.08	130
			38.1	93
			38.12	94
			38.14	61
			38.16	71
			38.18	53
			38.2	50
			38.22	40
			38.24	30
			38.26	34
			38.28	26
			38.3	21
			38.32	21
			38.34	11
			38.36	13
			38.38	16
			38.4	15
			38.42	10
			38.44	8
			38.46	8
			38.48	4
			38.5	6
			38.52	11
			38.54	9
			38.56	5
			38.58	10
			38.6	5
			38.62	19
			38.64	5
			38.66	9
			38.68	12
			38.7	4
			38.72	6
			38.74	5
			38.76	6
			38.78	10
			38.8	3
			38.82	6
			38.84	4
			38.86	8
			38.88	11
			38.9	6
			38.92	11
			38.94	8
			38.96	7
			38.98	11
			39	6
			39.02	7
			39.04	13
			39.06	10
			39.08	5
			39.1	11
			39.12	11
			39.14	8
			39.16	7
			39.18	6
			39.2	11
			39.22	11
			39.24	15
			39.26	18
			39.28	7
			39.3	12
			39.32	25
			39.34	17
			39.36	14
			39.38	15
			39.4	27
			39.42	26
			39.44	33
			39.46	36
			39.48	51
			39.5	44
			39.52	67
			39.54	94
			39.56	120
			39.58	132
			39.6	168
			39.62	196
			39.64	215
			39.66	222
			39.68	176
			39.7	177
			39.72	157
			39.74	157
			39.76	125
			39.78	109
			39.8	77
			39.82	69
			39.84	46
			39.86	55
			39.88	36
			39.9	24
			39.92	21
			39.94	27
			39.96	20
			39.98	21
			40	11
			40.02	16
			40.04	10
			40.06	13
			40.08	12
			40.1	11
			40.12	12
			40.14	9
			40.16	11
			40.18	6
			40.2	11
			40.22	10
			40.24	6
			40.26	12
			40.28	10
			40.3	3
			40.32	10
			40.34	11
			40.36	4
			40.38	3
			40.4	8
			40.42	6
			40.44	6
			40.46	7
			40.48	7
			40.5	5
			40.52	5
			40.54	5
			40.56	4
			40.58	5
			40.6	6
			40.62	3
			40.64	6
			40.66	4
			40.68	6
			40.7	5
			40.72	7
			40.74	4
			40.76	5
			40.78	8
			40.8	1
			40.82	6
			40.84	0
			40.86	3
			40.88	2
			40.9	4
			40.92	6
			40.94	7
			40.96	3
			40.98	6
			41	6
			41.02	4
			41.04	5
			41.06	4
			41.08	5
			41.1	3
			41.12	6
			41.14	3
			41.16	6
			41.18	4
			41.2	2
			41.22	3
			41.24	3
			41.26	4
			41.28	3
			41.3	7
			41.32	2
			41.34	8
			41.36	9
			41.38	3
			41.4	2
			41.42	6
			41.44	7
			41.46	2
			41.48	2
			41.5	4
			41.52	9
			41.54	3
			41.56	6
			41.58	7
			41.6	2
			41.62	6
			41.64	12
			41.66	7
			41.68	5
			41.7	5
			41.72	2
			41.74	3
			41.76	4
			41.78	4
			41.8	3
			41.82	6
			41.84	3
			41.86	2
			41.88	4
			41.9	2
			41.92	4
			41.94	2
			41.96	2
			41.98	4
			42	4
			42.02	3
			42.04	5
			42.06	1
			42.08	4
			42.1	5
			42.12	4
			42.14	5
			42.16	7
			42.18	4
			42.2	7
			42.22	3
			42.24	7
			42.26	3
			42.28	2
			42.3	5
			42.32	4
			42.34	9
			42.36	2
			42.38	3
			42.4	5
			42.42	4
			42.44	5
			42.46	4
			42.48	3
			42.5	1
			42.52	8
			42.54	6
			42.56	4
			42.58	6
			42.6	3
			42.62	4
			42.64	5
			42.66	7
			42.68	8
			42.7	9
			42.72	1
			42.74	4
			42.76	3
			42.78	6
			42.8	4
			42.82	2
			42.84	5
			42.86	4
			42.88	5
			42.9	4
			42.92	5
			42.94	3
			42.96	5
			42.98	8
			43	5
			43.02	3
			43.04	7
			43.06	3
			43.08	9
			43.1	7
			43.12	8
			43.14	3
			43.16	8
			43.18	7
			43.2	6
			43.22	3
			43.24	4
			43.26	5
			43.28	7
			43.3	3
			43.32	8
			43.34	7
			43.36	4
			43.38	2
			43.4	6
			43.42	6
			43.44	6
			43.46	6
			43.48	4
			43.5	7
			43.52	1
			43.54	5
			43.56	7
			43.58	4
			43.6	6
			43.62	5
			43.64	5
			43.66	5
			43.68	8
			43.7	5
			43.72	5
			43.74	6
			43.76	7
			43.78	5
			43.8	4
			43.82	6
			43.84	8
			43.86	11
			43.88	3
			43.9	3
			43.92	3
			43.94	6
			43.96	7
			43.98	9
			44	6
			44.02	3
			44.04	6
			44.06	10
			44.08	4
			44.1	5
			44.12	7
			44.14	11
			44.16	5
			44.18	7
			44.2	8
			44.22	5
			44.24	3
			44.26	9
			44.28	8
			44.3	5
			44.32	6
			44.34	13
			44.36	9
			44.38	8
			44.4	12
			44.42	14
			44.44	21
			44.46	20
			44.48	18
			44.5	27
			44.52	18
			44.54	28
			44.56	26
			44.58	39
			44.6	33
			44.62	35
			44.64	33
			44.66	23
			44.68	34
			44.7	19
			44.72	20
			44.74	30
			44.76	25
			44.78	14
			44.8	26
			44.82	11
			44.84	5
			44.86	13
			44.88	14
			44.9	6
			44.92	6
[truncated: 2,004 more rows]

## Sheet: Figure S4
Figure S4a			Figure S4b
	Binding energy (eV)	Intensity		Binding energy (eV)	Intensity
	169.071	20100		170.55	43111.1
	168.971	20160.4		170.45	43109.6
	168.871	20190.5		170.35	43145.8
	168.771	20208.6		170.25	43022.2
	168.671	19885.8		170.15	42699.4
	168.571	19729		170.05	42755.2
	168.471	19457.5		169.95	42379.6
	168.371	19379		169.85	42121.7
	168.271	19526.9		169.75	42234.8
	168.171	19487.6		169.65	41836.6
	168.071	19581.2		169.55	42094.5
	167.971	19059.3		169.45	42056.8
	167.871	19279.5		169.35	41456.5
	167.771	18989.9		169.25	41311.7
	167.671	19023.1		169.15	41449
	167.571	18658.1		169.05	40758.1
	167.471	18700.3		168.95	40976.9
	167.371	18621.9		168.85	40945.2
	167.271	18673.2		168.75	40566.6
	167.171	18404.7		168.65	40204.6
	167.071	18480.1		168.55	40186.5
	166.971	18793.8		168.45	40106.5
	166.871	18483.1		168.35	40007
	166.771	18540.4		168.25	39836.6
	166.671	18676.2		168.15	39519.8
	166.571	18760.6		168.05	39304.1
	166.471	19204.1		167.95	38899.9
	166.371	19538.9		167.85	38619.3
	166.271	20431.9		167.75	38610.3
	166.171	21698.9		167.65	38649.5
	166.071	22956.8		167.55	38467
	165.971	24908.6		167.45	38534.9
	165.871	26757.8		167.35	37922.5
	165.771	29934.4		167.25	37545.4
	165.671	34112.4		167.15	37813.9
	165.571	39400.6		167.05	37712.8
	165.471	45168.5		166.95	37629.9
	165.371	53385.9		166.85	37209
	165.271	62586.7		166.75	37470
	165.171	73546.3		166.65	37071.8
	165.071	84342.9		166.55	37273.9
	164.971	95610.1		166.45	36835
	164.871	107251		166.35	37061.2
	164.771	117134		166.25	37032.6
	164.671	121897		166.15	37068.8
	164.571	124799		166.05	37358.4
	164.471	124845		165.95	37442.8
	164.371	120244		165.85	37744.5
	164.271	110781		165.75	38519.8
	164.171	99589.1		165.65	38868.2
	164.071	86059.4		165.55	40094.5
	163.971	73232.5		165.45	40963.3
	163.871	61793.3		165.35	42381.1
	163.771	50278.7		165.25	44676.8
	163.671	40809.4		165.15	47034.3
	163.571	33828.9		165.05	50318
	163.471	28688.5		164.95	54726.8
	163.371	25294.7		164.85	60663.6
	163.271	23273.6		164.75	67888.5
	163.171	21792.4		164.65	77044.1
	163.071	20760.7		164.55	86923.7
	162.971	20401.7		164.45	98587.6
	162.871	21183		164.35	109553
	162.771	22510.3		164.25	118336
	162.671	23711		164.15	125364
	162.571	26413.9		164.05	127599
	162.471	30377.8		163.95	125187
	162.371	35234.6		163.85	119748
	162.271	38803.3		163.75	110914
	162.171	40163.9		163.65	99559
	162.071	39198.5		163.55	88702
	161.971	35859.1		163.45	78843.5
	161.871	30392.9		163.35	70200.8
	161.771	24606.9		163.25	63906.5
	161.671	20621.9		163.15	59367.9
	161.571	17885.8		163.05	57784.2
	161.471	16244.7		162.95	57102.4
	161.371	15173.8		162.85	59063.3
	161.271	14826.9		162.75	62998.5
	161.171	14736.4		162.65	68185.7
	161.071	15517.7		162.55	77624.8
	160.971	16359.4		162.45	91509
	160.871	16682.2		162.35	109969
	160.771	18667.1		162.25	134098
	160.671	21110.6		162.15	161313
	160.571	23756.2		162.05	185059
	160.471	27656.8		161.95	196447
	160.371	33129		161.85	189968
	160.271	40305.6		161.75	169075
	160.171	49029.8		161.65	138905
	160.071	59630.4		161.55	106484
	159.971	72327.5		161.45	79024.5
	159.871	86527		161.35	59710.3
	159.771	100585		161.25	47624.1
	159.671	115580		161.15	40572.6
	159.571	129349		161.05	36195.4
	159.471	141050		160.95	33471.4
	159.371	149379		160.85	31239.1
	159.271	153645		160.75	30101.8
	159.171	152535		160.65	29311.4
	159.071	146031		160.55	28815.2
	158.971	135904		160.45	28950.9
	158.871	122537		160.35	28987.1
	158.771	107119		160.25	29361.2
	158.671	90228.4		160.15	30629.7
	158.571	75805.7		160.05	32322
	158.471	61057.3		159.95	34281.4
	158.371	48972.5		159.85	37142.7
	158.271	39059.8		159.75	41534.9
	158.171	31566.4		159.65	47201.7
	158.071	26048.9		159.55	55027
	157.971	22275		159.45	63877.9
	157.871	19418.3		159.35	75719.8
	157.771	18063.8		159.25	89112.3
	157.671	17198		159.15	103577
	157.571	17041.1		159.05	117689
	157.471	17626.4		158.95	130100
	157.371	18745.6		158.85	139451
	157.271	20235.8		158.75	142679
	157.171	23146.9		158.65	139893
	157.071	26845.3		158.55	131585
	156.971	32082.2		158.45	119431
	156.871	36984.3		158.35	104841
	156.771	42357		158.25	90687
	156.671	44749.2		158.15	76454.3
	156.571	42725		158.05	65740.7
	156.471	38863.7		157.95	57613.8
	156.371	32522.7		157.85	52055.6
	156.271	25140.9		157.75	49250.1
	156.171	19005		157.65	49256.1
	156.071	14606.7		157.55	51283.3
	155.971	11466.3		157.45	55310.5
	155.871	9731.76		157.35	63271.5
	155.771	8534.14		157.25	74807.2
	155.671	7427.03		157.15	91845.4
	155.571	6757.33		157.05	116372
	155.471	6428.51		156.95	148019
	155.371	6096.68		156.85	184653
	155.271	6069.53		156.75	218515
	155.171	5864.39		156.65	234582
	155.071	5855.34		156.55	227309
	154.971	5375.7		156.45	200252
	154.871	5330.45		156.35	159511
	154.771	5233.91		156.25	115958
	154.671	4950.35		156.15	79412.2
	154.571	5064.98		156.05	54106.9
	154.471	4826.66		155.95	38038.6
	154.371	4820.63		155.85	29047.5
	154.271	4859.85		155.75	23073
	154.171	4905.1		155.65	19356.4
	154.071	4805.55		155.55	16481.5
	153.971	4859.85		155.45	14576.5
	153.871	4687.9		155.35	13012.4
	153.771	4832.7		155.25	11882.6
	153.671	4546.11		155.15	10974.6
	153.571	4636.61		155.05	10249.1
	153.471	4681.86		154.95	9615.62
	153.371	4597.4		154.85	9101.28
	153.271	4518.96		154.75	8722.68
	153.171	4277.63		154.65	8440.63
	153.071	4543.1		154.55	8214.38
	152.971	4464.66		154.45	7985.11
	152.871	4386.23		154.35	7716.63
	152.771	4398.3		154.25	7430.04
	152.671	4443.55		154.15	7206.81
	152.571	4555.16		154.05	7069.55
	152.471	4413.38		153.95	6927.77
	152.371	4371.15		153.85	6959.44
	152.271	4431.48		153.75	6877.99
	152.171	4289.7		153.65	6594.43
	152.071	4446.56		153.55	6561.24
	151.971	4289.7		153.45	6608
	151.871	4292.71		153.35	6354.6
	151.771	4362.1		153.25	6363.65
	151.671	4147.91		153.15	6256.56
	151.571	4238.41		153.05	6249.02
	151.471	4223.33		152.95	6037.85
	151.371	4217.3		152.85	6099.69
	151.271	4181.1		152.75	5953.39
	151.171	4000.1		152.65	5885.51
	151.071	4066.46		152.55	5982.04

## Sheet: Figure S6
Figure S6b
	Bi # 98-024-6663		Bi NPs
	2θ	Intensity	2θ	Intensity
	22.474	4.4	5	1210.45
	23.795	1.3	5.01	1193.24
	27.167	100	5.02	1247.37
	37.962	36.7	5.03	1124.49
	39.619	37.8	5.04	1171.6
	44.563	5.7	5.05	1117.08
	45.875	5.8	5.06	1176.99
	46.024	3.9	5.07	1176.31
	46.741	0.2	5.08	1109.19
	48.701	19.9	5.09	1058.82
	56.032	11.6	5.1	1072.6
	59.339	4.3	5.11	1091.14
	61.133	2.2	5.12	1039.12
	62.191	13.6	5.13	1045.13
	62.896	0.2	5.14	1037.65
	64.514	16.6	5.15	1071.48
	67.456	3.9	5.16	1016.39
	70.79	11.1	5.17	1030.07
	71.549	1.2	5.18	1012.63
	71.886	3.1	5.19	978.039
	73.724	2.2	5.2	950.562
	75.34	2.3	5.21	1020.78
	76.41	0.4	5.22	1001.35
	81.159	2.3	5.23	979.897
	85.02	4.5	5.24	971.523
	85.341	3.8	5.25	995.084
	85.434	1.3	5.26	1004.67
	87.101	2.8	5.27	984.253
	89.591	2.4	5.28	939.157
	89.698	0.6	5.29	912.076
			5.3	951.371
			5.31	876.883
			5.32	918.924
			5.33	951.629
			5.34	911.931
			5.35	951.223
			5.36	903.62
			5.37	860.825
			5.38	908.624
			5.39	890.026
			5.4	910.084
			5.41	881.527
			5.42	861.89
			5.43	874.386
			5.44	947.431
			5.45	910.668
			5.46	911.654
			5.47	863.198
			5.48	848.038
			5.49	876.85
			5.5	905.287
			5.51	883.069
			5.52	882.388
			5.53	902.132
			5.54	878.11
			5.55	871.26
			5.56	856.036
			5.57	896.523
			5.58	885.317
			5.59	857.342
			5.6	878.403
			5.61	829.267
			5.62	793.399
			5.63	860.306
			5.64	843.896
			5.65	846.771
			5.66	882.954
			5.67	861.178
			5.68	847.111
			5.69	820.387
			5.7	827.967
			5.71	798.273
			5.72	822.528
			5.73	838.236
			5.74	846.145
			5.75	858.067
			5.76	786.354
			5.77	782.276
			5.78	814.597
			5.79	829.136
			5.8	857.361
			5.81	772.198
			5.82	782.29
			5.83	855.053
			5.84	851.31
			5.85	776.559
			5.86	762.35
			5.87	791.081
			5.88	805.595
			5.89	807.323
			5.9	782.182
			5.91	765.751
			5.92	801.668
			5.93	798.269
			5.94	789.378
			5.95	777.069
			5.96	796.264
			5.97	784.755
			5.98	797.288
			5.99	831.349
			6	809.829
			6.01	751.454
			6.02	780.134
			6.03	807.216
			6.04	742.684
			6.05	714.579
			6.06	804.843
			6.07	848.363
			6.08	793.647
			6.09	764.604
			6.1	735.754
			6.11	763.784
			6.12	721.833
			6.13	695.392
			6.14	740.924
			6.15	727.942
			6.16	732.079
			6.17	756.192
			6.18	753.18
			6.19	716.979
			6.2	745.334
			6.21	736.188
			6.22	719.669
			6.23	742.304
			6.24	791.955
			6.25	749.448
			6.26	731.316
			6.27	733.485
			6.28	732.248
			6.29	778.264
			6.3	725.137
			6.31	746.742
			6.32	753.697
			6.33	757.948
			6.34	726.194
			6.35	703.359
			6.36	726.948
			6.37	740.813
			6.38	689.802
			6.39	718.217
			6.4	708.029
			6.41	699.04
			6.42	704.3
			6.43	724.782
			6.44	669.782
			6.45	666.198
			6.46	655.689
			6.47	728.816
			6.48	721.836
			6.49	700.634
			6.5	677.851
			6.51	726.124
			6.52	686.708
			6.53	699.3
			6.54	754.656
			6.55	678.726
			6.56	676.844
			6.57	677.763
			6.58	672.883
			6.59	689.037
			6.6	717.782
			6.61	668.326
			6.62	641.768
			6.63	713.975
			6.64	699.784
			6.65	670.231
			6.66	676.522
			6.67	661.457
			6.68	704.665
			6.69	674.434
			6.7	676.89
			6.71	709.793
			6.72	655.082
			6.73	654.19
			6.74	668.354
			6.75	697.756
			6.76	670.62
			6.77	667.063
			6.78	666.076
			6.79	653.049
			6.8	674.443
			6.81	642.359
			6.82	688.43
			6.83	714.455
			6.84	670.292
			6.85	665.929
			6.86	631.574
			6.87	605.768
			6.88	631.115
			6.89	641.598
			6.9	626.282
			6.91	628.703
			6.92	662.609
			6.93	658.306
			6.94	650.695
			6.95	645.492
			6.96	680.431
			6.97	598.518
			6.98	605.297
			6.99	647.844
			7	638.739
			7.01	652.176
			7.02	619.322
			7.03	633.086
			7.04	598.303
			7.05	615.446
			7.06	633.605
			7.07	644.186
			7.08	605.079
			7.09	589.842
			7.1	582.606
			7.11	605.65
			7.12	624.061
			7.13	610.345
			7.14	613.097
			7.15	617.826
			7.16	597.982
			7.17	614.124
			7.18	600.535
			7.19	625.933
			7.2	572.225
			7.21	609.817
			7.22	648.916
			7.23	597.781
			7.24	596.728
			7.25	589.042
			7.26	569.286
			7.27	570.471
			7.28	594.735
			7.29	592.759
			7.3	591.348
			7.31	610.137
			7.32	564.724
			7.33	574.81
			7.34	582.731
			7.35	585.934
			7.36	588.839
			7.37	616.636
			7.38	591.587
			7.39	590.591
			7.4	585.333
			7.41	602.876
			7.42	575.665
			7.43	605.638
			7.44	623.971
			7.45	613.431
			7.46	609.058
			7.47	597.387
			7.48	590.259
			7.49	585.293
			7.5	631.817
			7.51	551.264
			7.52	518.757
			7.53	548.207
			7.54	560.042
			7.55	573.204
			7.56	582.116
			7.57	574.072
			7.58	595.934
			7.59	544.919
			7.6	569.207
			7.61	580.744
			7.62	535.806
			7.63	537.655
			7.64	538.192
			7.65	590.017
			7.66	556.199
			7.67	576.117
			7.68	559.685
			7.69	548.878
			7.7	545.234
			7.71	542.351
			7.72	548.418
			7.73	535.466
			7.74	512.303
			7.75	513.429
			7.76	544.158
			7.77	559.716
			7.78	555.437
			7.79	512.861
			7.8	485.422
			7.81	534.705
			7.82	547.681
			7.83	568.357
			7.84	567.385
			7.85	536.248
			7.86	519.169
			7.87	519.79
			7.88	511.291
			7.89	521.687
			7.9	513.05
			7.91	513.566
			7.92	509.519
			7.93	524.605
			7.94	475.146
			7.95	509.051
			7.96	523.489
			7.97	519.037
			7.98	527.274
			7.99	469.953
			8	497.03
			8.01	500.777
			8.02	546.079
			8.03	526.708
			8.04	524.287
			8.05	498.983
			8.06	526.087
			8.07	474.608
			8.08	505.194
			8.09	496.278
			8.1	532.447
			8.11	525.079
			8.12	506.937
			8.13	501.682
			8.14	516.255
			8.15	503.486
			8.16	512.81
			8.17	515.576
			8.18	504.368
			8.19	519.573
			8.2	532.52
			8.21	508.677
			8.22	505.939
			8.23	545.633
			8.24	474.036
			8.25	475.482
			8.26	478.758
			8.27	471.906
			8.28	513.947
			8.29	496.286
			8.3	495.356
			8.31	494.145
			8.32	501.638
			8.33	484.636
			8.34	470.391
			8.35	487.036
			8.36	516.025
			8.37	501.906
			8.38	499.226
			8.39	458.944
			8.4	447.425
			8.41	476.63
			8.42	530.909
			8.43	473.705
			8.44	491.2
			8.45	496.894
			8.46	451.083
			8.47	452.661
			8.48	493.206
			8.49	485.735
			8.5	492.16
			8.51	477.678
			8.52	515.609
			8.53	502.498
			8.54	481.119
			8.55	450.886
			8.56	455.417
			8.57	459.807
			8.58	439.032
			8.59	439.032
			8.6	449.018
			8.61	456.311
			8.62	496.226
			8.63	440.555
			8.64	487.053
			8.65	463.064
			8.66	482.83
			8.67	487.525
			8.68	464.151
			8.69	434.615
			8.7	457.795
			8.71	459.626
			8.72	417.566
			8.73	445.26
			8.74	468.369
			8.75	440.824
			8.76	415.259
			8.77	423.088
			8.78	433.735
			8.79	470.581
			8.8	435.516
			8.81	435.315
			8.82	429.162
			8.83	453.575
			8.84	472.639
			8.85	474.619
			8.86	449.479
			8.87	447.761
			8.88	420.871
			8.89	445.342
			8.9	436.723
			8.91	416.251
			8.92	416.245
			8.93	442.375
			8.94	437.466
			8.95	422.384
			8.96	443.57
			8.97	419.185
			8.98	478.717
			8.99	411.864
			9	411.582
			9.01	443.186
			9.02	439.161
			9.03	415.399
			9.04	435.275
			9.05	425.449
			9.06	418.028
			9.07	439
			9.08	422.442
			9.09	421.883
			9.1	435.304
			9.11	408.139
			9.12	439.055
			9.13	434.243
			9.14	371.072
			9.15	408.251
			9.16	407.246
			9.17	423.769
			9.18	422.476
			9.19	444.465
			9.2	366.966
			9.21	391.103
			9.22	408.48
			9.23	431.045
			9.24	408.581
			9.25	392.949
			9.26	413.407
			9.27	433.285
			9.28	428.661
			9.29	440.039
			9.3	417.032
			9.31	426.233
			9.32	438.199
			9.33	436.173
			9.34	429.536
			9.35	418.633
			9.36	398.317
			9.37	425.166
			9.38	406.46
			9.39	387.411
			9.4	418.743
			9.41	395.564
			9.42	439.318
			9.43	409.079
			9.44	391.501
			9.45	381.953
			9.46	398.727
			9.47	393.213
			9.48	389.663
			9.49	409.765
			9.5	407.855
			9.51	412.767
			9.52	379.896
			9.53	402.081
			9.54	387.874
			9.55	416.711
			9.56	379.963
			9.57	390.484
			9.58	392.179
			9.59	397.301
			9.6	405.687
			9.61	400.635
			9.62	388.388
			9.63	406.368
			9.64	400.686
			9.65	436.567
			9.66	392.147
			9.67	376.569
			9.68	421.139
			9.69	379.134
			9.7	377.97
			9.71	383.603
			9.72	402.365
			9.73	352.711
			9.74	393.86
			9.75	390.878
			9.76	391.42
			9.77	370.72
			9.78	382.292
			9.79	354.14
			9.8	384.73
			9.81	386.355
			9.82	379.245
			9.83	387.963
			9.84	396.924
			9.85	416.965
			9.86	388.286
			9.87	387.763
			9.88	369.336
			9.89	385.936
			9.9	385.93
			9.91	391.969
			9.92	355.017
			9.93	385.327
			9.94	381.574
			9.95	391.457
			9.96	377.481
			9.97	399.265
			9.98	387.452
			9.99	389.369
			10	377.504
			10.01	368.953
			10.02	362.068
			10.03	372.348
			10.04	353.212
			10.05	348.736
			10.06	395.561
			10.07	394.717
			10.08	347.165
			10.09	320.891
			10.1	383.931
			10.11	370.745
			10.12	357.832
			10.13	367.604
			10.14	348.293
			10.15	369.81
			10.16	328.686
			10.17	341.973
			10.18	377.643
			10.19	362.946
			10.2	356.141
			10.21	346.973
			10.22	385.332
			10.23	359.7
			10.24	367.073
			10.25	361.223
			10.26	344.433
			10.27	354.18
			10.28	354.675
			10.29	340.331
			10.3	347.574
			10.31	340.285
			10.32	318.447
			10.33	353.994
			10.34	351.611
			10.35	392.695
			10.36	350.513
			10.37	351.777
			10.38	350.272
			10.39	336.345
			10.4	343.194
			10.41	337.037
			10.42	329.135
			10.43	346.87
			10.44	361.467
			10.45	351.817
			10.46	313.082
			10.47	328.692
			10.48	379.609
			10.49	354.773
			10.5	334.409
			10.51	347.468
			10.52	356.684
			10.53	326.807
			10.54	327.203
			10.55	340.063
			10.56	344.706
			10.57	386.863
			10.58	357.29
			10.59	372.358
			10.6	341.838
			10.61	304.87
			10.62	331.462
			10.63	336.109
			10.64	333.766
			10.65	340.125
			10.66	346.12
			10.67	355.673
			10.68	340.944
			10.69	339.249
			10.7	355.952
			10.71	324.666
			10.72	326.123
			10.73	335.895
			10.74	325.18
			10.75	330.999
			10.76	297.462
			10.77	324.057
			10.78	374.357
			10.79	342.572
			10.8	334.223
			10.81	313.176
			10.82	305.719
			10.83	298.901
			10.84	318.705
			10.85	318.268
			10.86	306.731
			10.87	323.212
			10.88	331.841
			10.89	348.93
			10.9	327.463
			10.91	367.421
			10.92	354.377
			10.93	330.775
			10.94	309.681
			10.95	327.768
			10.96	338.017
			10.97	322.212
			10.98	335.819
			10.99	329.294
			11	298.135
			11.01	300.213
			11.02	308.87
			11.03	329.039
			11.04	334.725
			11.05	313.267
			11.06	345.571
			11.07	303.488
			11.08	330.533
			11.09	327.955
			11.1	340.445
			11.11	338.024
			11.12	320.474
			11.13	304.429
			11.14	339.701
			11.15	314.05
			11.16	334.166
			11.17	319.852
			11.18	301.158
			11.19	310.728
			11.2	295.01
			11.21	313.758
			11.22	327.238
			11.23	332.552
			11.24	296.045
			11.25	311.805
			11.26	288.787
			11.27	329.215
			11.28	322.754
			11.29	334.726
			11.3	322.101
			11.31	307.893
			11.32	309.967
			11.33	318.733
			11.34	339.664
			11.35	324.31
			11.36	309.03
			11.37	323.514
			11.38	332.797
			11.39	330.243
			11.4	309.048
			11.41	345.439
			11.42	350.111
			11.43	323.008
			11.44	329.3
			11.45	306.703
			11.46	315.222
			11.47	299.791
			11.48	309.88
			11.49	309.586
			11.5	301.514
			11.51	284.145
			11.52	307.883
			11.53	276.012
			11.54	280.652
			11.55	306.151
			11.56	313.271
			11.57	322.175
			11.58	328.555
			11.59	311.91
			11.6	316.534
			11.61	318.37
			11.62	290.377
			11.63	294.872
			11.64	326.758
			11.65	301.064
			11.66	301.675
			11.67	333.812
			11.68	310.314
			11.69	322.099
			11.7	297.533
			11.71	290.017
			11.72	305.098
			11.73	296.391
			11.74	294.58
			11.75	308.634
			11.76	274.663
			11.77	257.885
			11.78	283.798
			11.79	263.065
			11.8	265.003
			11.81	307.606
			11.82	309.375
			11.83	314.034
			11.84	298.055
			11.85	301.484
			11.86	299.818
			11.87	289.301
			11.88	274.812
			11.89	269.702
			11.9	290.776
			11.91	308.065
			11.92	269.502
			11.93	283.071
			11.94	289.822
			11.95	280.793
			11.96	304.957
			11.97	294.66
			11.98	301.09
			11.99	275.213
			12	286.489
			12.01	275.489
			12.02	287.572
			12.03	295.68
			12.04	290.736
			12.05	258.409
			12.06	315.635
			12.07	298.388
			12.08	294.466
			12.09	274.289
			12.1	325.253
			12.11	296.361
			12.12	277.798
			12.13	261.651
			12.14	277.563
			12.15	274.491
			12.16	267.065
			12.17	267.768
			12.18	297.466
			12.19	278.811
			12.2	271.137
			12.21	290.384
			12.22	289.197
			12.23	321.751
			12.24	271.146
			12.25	291.898
			12.26	294.103
			12.27	271.367
			12.28	259.115
			12.29	298.657
			12.3	287.887
			12.31	261.324
			12.32	257.958
			12.33	281.582
			12.34	255.266
			12.35	286.508
			12.36	297.59
			12.37	286.052
			12.38	276.574
			12.39	264.594
			12.4	286.861
			12.41	245.665
			12.42	319.312
			12.43	263.457
			12.44	255.45
			12.45	253.228
			12.46	257.629
			12.47	253.537
			12.48	259.951
			12.49	273.278
			12.5	265.799
			12.51	261.228
			12.52	251.334
			12.53	280.52
			12.54	255.576
			12.55	241.569
			12.56	248.067
			12.57	258.441
			12.58	254.993
			12.59	255.546
			12.6	261.517
			12.61	266.156
			12.62	254.961
			12.63	241.883
			12.64	249.276
			12.65	249.765
			12.66	260.585
			12.67	263.98
			12.68	247.338
			12.69	242.072
			12.7	238.41
			12.71	271.896
			12.72	247.677
			12.73	234.511
			12.74	271.7
			12.75	244.298
			12.76	268.93
			12.77	259.438
			12.78	283.384
			12.79	262.797
			12.8	259.1
			12.81	268.006
			12.82	240.358
			12.83	268.524
			12.84	257.935
			12.85	234.436
			12.86	267.205
			12.87	282.248
			12.88	266.577
			12.89	256.106
			12.9	279.436
			12.91	247.886
			12.92	247.549
			12.93	256.973
			12.94	267.45
			12.95	277.383
			12.96	296.959
			12.97	255.861
			12.98	243.145
			12.99	251.066
			13	238.801
			13.01	251.488
			13.02	260.802
			13.03	240.977
			13.04	260.188
			13.05	253.38
			13.06	240.46
			13.07	262.83
			13.08	266.151
			13.09	284.497
			13.1	274.501
			13.11	240.233
			13.12	228.867
			13.13	248.373
			13.14	248.318
			13.15	249.012
			13.16	252.135
			13.17	252.057
			13.18	226.5
			13.19	277.251
			13.2	248.866
			13.21	235.291
			13.22	224.715
			13.23	214.563
			13.24	229.033
			13.25	225.525
			13.26	249.934
			13.27	244.89
			13.28	234.881
			13.29	220.866
			13.3	266.91
			13.31	266.156
			13.32	258.467
			13.33	224.187
			13.34	244.653
			13.35	250.875
			13.36	251.369
			13.37	288.741
			13.38	256.446
			13.39	262.485
			13.4	220.945
			13.41	230.404
			13.42	228.344
			13.43	247.892
			13.44	258.359
			13.45	251.823
			13.46	248.223
			13.47	244.43
			13.48	224.551
			13.49	232.878
			13.5	244.001
			13.51	254.058
			13.52	244.368
			13.53	234.65
			13.54	261.259
			13.55	258.417
			13.56	247.037
			13.57	238.795
			13.58	242.735
			13.59	235.627
			13.6	246.277
			13.61	236.36
			13.62	249.768
			13.63	220.384
			13.64	221.018
			13.65	244.597
			13.66	239.754
			13.67	260.183
			13.68	233.483
			13.69	252.004
			13.7	216.688
			13.71	247.854
			13.72	233.111
			13.73	251.224
			13.74	217.104
			13.75	215.908
			13.76	230.476
			13.77	233.108
			13.78	236.262
			13.79	218.604
			13.8	229.108
			13.81	216.242
			13.82	243.408
			13.83	231.167
			13.84	215.775
			13.85	225.514
			13.86	232.196
			13.87	242.24
			13.88	243.479
			13.89	216.787
			13.9	234.878
			13.91	243.71
			13.92	207.864
			13.93	237.709
			13.94	235.632
			13.95	247.358
			13.96	234.466
			13.97	245.629
			13.98	244.831
			13.99	219.969
			14	242.656
			14.01	229.937
			14.02	230.095
			14.03	223.97
			14.04	226.681
			14.05	244.272
			14.06	208.572
			14.07	200.354
			14.08	211.859
			14.09	227.256
			14.1	216.518
			14.11	234.274
			14.12	201.279
			14.13	222.432
			14.14	210.713
			14.15	206.724
			14.16	204.896
			14.17	249.376
			14.18	236.893
			14.19	237.95
			14.2	244.41
			14.21	220.685
			14.22	236.272
			14.23	215.58
			14.24	224.608
			14.25	243.156
			14.26	218.227
			14.27	212.709
			14.28	217.797
			14.29	223.047
			14.3	244.405
			14.31	217.493
			14.32	225.395
			14.33	247.318
			14.34	243.506
			14.35	218.791
			14.36	203.604
			14.37	226.76
			14.38	241.602
			14.39	233.88
			14.4	234.177
			14.41	230.982
			14.42	227.061
			14.43	235.81
			14.44	235.337
			14.45	216.857
			14.46	212.147
			14.47	196.112
			14.48	237.618
			14.49	244.184
			14.5	219.313
			14.51	208.834
			14.52	207.353
			14.53	204.74
			14.54	209.557
			14.55	206.401
			14.56	196.285
			14.57	195.864
			14.58	238.519
			14.59	232.35
			14.6	218.968
			14.61	218.427
			14.62	207.257
			14.63	212.103
			14.64	220.716
			14.65	214.048
			14.66	229.011
			14.67	199.808
			14.68	220.784
			14.69	203.695
			14.7	213.751
			14.71	218.308
			14.72	214.526
			14.73	219.352
			14.74	197.878
			14.75	237.652
			14.76	201.899
			14.77	221.443
			14.78	237.336
			14.79	236.838
			14.8	230.248
			14.81	235.59
			14.82	239.525
			14.83	214.606
			14.84	227.716
			14.85	196.586
			14.86	214.612
			14.87	208.707
			14.88	218.65
			14.89	233.52
			14.9	238.361
			14.91	209.504
			14.92	205.686
			14.93	223.219
			14.94	203.336
			14.95	214.574
			14.96	191.466
			14.97	199.994
			14.98	230.39
			14.99	219.32
			15	215.183
			15.01	237.729
			15.02	209.53
			15.03	214.886
			15.04	214.998
			15.05	203.009
			15.06	200.327
			15.07	209.48
			15.08	216.09
			15.09	204.669
			15.1	193.674
			15.11	220.288
			15.12	203.967
			15.13	197.02
			15.14	205.561
			15.15	206.098
			15.16	218.067
			15.17	208.987
			15.18	210.017
			15.19	213.908
			15.2	197.995
			15.21	209.405
			15.22	201.288
			15.23	215.016
			15.24	198.629
			15.25	206.596
			15.26	228.845
			15.27	214.884
			15.28	210.335
			15.29	188.129
			15.3	197.048
			15.31	200.202
			15.32	194.909
			15.33	197.276
			15.34	210.624
			15.35	234.219
			15.36	218.64
			15.37	183.122
			15.38	193.958
			15.39	203.15
			15.4	187.316
			15.41	192.88
			15.42	207.272
			15.43	176.516
			15.44	184.186
			15.45	182.938
			15.46	181.506
			15.47	184.794
			15.48	190.008
			15.49	204.471
			15.5	185.663
			15.51	198.2
			15.52	216.233
			15.53	212.486
			15.54	191.368
			15.55	194.249
			15.56	194.955
			15.57	213.889
			15.58	196.845
			15.59	199.613
			15.6	200.989
			15.61	203.41
			15.62	215.692
			15.63	210.894
			15.64	180.215
			15.65	190.45
			15.66	184.98
			15.67	203.063
			15.68	176.682
			15.69	169.784
			15.7	199.138
			15.71	206.49
			15.72	192.605
			15.73	187.935
			15.74	169.316
			15.75	215.627
			15.76	189.292
			15.77	203.984
			15.78	205.812
			15.79	177.538
			15.8	202.419
			15.81	188.476
			15.82	173.686
			15.83	188.189
			15.84	226.158
			15.85	198.228
			15.86	204.6
			15.87	179.229
			15.88	210.282
			15.89	200.23
			15.9	199.801
			15.91	208.615
			15.92	179.979
			15.93	189.891
			15.94	214.654
			15.95	215.277
			15.96	199.829
			15.97	192.085
			15.98	186.24
			15.99	192.151
			16	202.561
			16.01	186.061
			16.02	185.912
			16.03	186.73
			16.04	190.723
			16.05	184.681
			16.06	191.506
			16.07	163.026
			16.08	196.603
			16.09	187.411
			16.1	163.543
			16.11	176.689
			16.12	205.025
			16.13	205.73
			16.14	167.168
			16.15	176.543
			16.16	189.817
			16.17	179.245
			16.18	184.342
			16.19	217.557
			16.2	201.073
			16.21	204.872
			16.22	190.418
			16.23	195.57
			16.24	183.387
			16.25	205.582
			16.26	204.937
			16.27	182.336
			16.28	182.283
			16.29	190.064
			16.3	206.957
			16.31	192.571
			16.32	203.348
			16.33	192.684
			16.34	190.293
			16.35	169.621
			16.36	175.42
			16.37	177.598
			16.38	160.56
			16.39	179.247
			16.4	181.316
			16.41	182.894
			16.42	203.45
			16.43	183.685
			16.44	163.165
			16.45	189.038
			16.46	198.683
			16.47	194.836
			16.48	206.662
			16.49	198.892
			16.5	174.995
			16.51	173.625
			16.52	189.432
			16.53	213.078
			16.54	174.072
			16.55	171.583
			16.56	178.371
			16.57	180.602
			16.58	185.727
			16.59	188.567
			16.6	182.23
			16.61	183.98
			16.62	177.33
			16.63	199.025
			16.64	176.906
			16.65	173.848
			16.66	191.482
			16.67	188.8
			16.68	192.342
			16.69	191.836
			16.7	201.951
			16.71	187.576
			16.72	215.971
			16.73	184.876
			16.74	196.648
			16.75	174.628
			16.76	180.214
			16.77	216.547
			16.78	187.386
			16.79	196.49
			16.8	193.828
			16.81	188.555
			16.82	184.85
			16.83	181.947
			16.84	162.366
			16.85	165.345
			16.86	165.614
			16.87	202.651
			16.88	201.884
			16.89	209.489
			16.9	179.292
			16.91	160.147
			16.92	175.006
			16.93	192.945
			16.94	189.069
			16.95	185.13
			16.96	197.166
			16.97	159.133
			16.98	178.318
			16.99	162.105
			17	165.268
			17.01	185.283
			17.02	192.676
			17.03	180.36
			17.04	169.671
			17.05	185.366
			17.06	209.166
			17.07	188.18
			17.08	166.884
			17.09	170.358
			17.1	172.649
			17.11	169.496
			17.12	179.639
			17.13	170.529
			17.14	165.785
			17.15	172.432
			17.16	170.076
			17.17	174.042
			17.18	178.747
			17.19	177.755
			17.2	191.232
			17.21	176.377
			17.22	166.752
			17.23	159.559
			17.24	171.49
			17.25	173.293
			17.26	172.416
			17.27	180.257
			17.28	176.291
			17.29	178.204
			17.3	167.743
			17.31	173.941
			17.32	166.272
			17.33	154.605
			17.34	203.05
			17.35	195.105
			17.36	191.16
			17.37	172.665
			17.38	183.041
			17.39	174.906
			17.4	177.148
			17.41	173.091
			17.42	185.522
			17.43	171.047
			17.44	178.642
			17.45	201.091
			17.46	191.218
			17.47	185.97
			17.48	177.399
			17.49	159.888
			17.5	169.548
			17.51	191.199
			17.52	145.652
			17.53	175.339
			17.54	164.073
			17.55	206.257
			17.56	185.709
			17.57	171.761
			17.58	170.019
			17.59	182.896
			17.6	179.442
			17.61	175.11
			17.62	174.166
			17.63	179.535
			17.64	152.482
			17.65	161.071
			17.66	171.462
			17.67	172.074
			17.68	175.381
			17.69	166.839
			17.7	154.979
			17.71	176.657
			17.72	167.238
			17.73	182.07
			17.74	165.577
			17.75	167.421
			17.76	173.137
			17.77	192.507
			17.78	184.988
			17.79	180.686
			17.8	161.141
			17.81	163.639
			17.82	183.356
			17.83	173.674
			17.84	156.517
			17.85	165.626
			17.86	150.806
			17.87	158.576
			17.88	161.627
			17.89	169.562
			17.9	177.446
			17.91	179.718
			17.92	172.9
			17.93	173.662
			17.94	181.985
			17.95	165.257
			17.96	152.565
			17.97	179.665
			17.98	158.961
			17.99	165.69
			18	168.073
			18.01	175.878
			18.02	171.468
			18.03	161.842
			18.04	153.09
			18.05	156.676
			18.06	168.323
			18.07	158.37
			18.08	161.242
			18.09	168.912
			18.1	157.811
			18.11	150.79
			18.12	158.746
			18.13	155.956
			18.14	169.172
			18.15	184.738
			18.16	185.231
			18.17	149.677
			18.18	157.118
			18.19	147.506
			18.2	177.05
			18.21	160.314
			18.22	162.492
			18.23	162.51
			18.24	171.352
			18.25	157.632
			18.26	163.702
			18.27	155.035
			18.28	152.733
			18.29	145.339
			18.3	190.489
			18.31	167.333
			18.32	163.942
			18.33	172.129
			18.34	166.476
			18.35	152.043
			18.36	174.393
			18.37	152.957
			18.38	152.684
			18.39	143.677
			18.4	173.058
			18.41	152.041
			18.42	153.149
			18.43	161.967
			18.44	154.842
			18.45	159.768
			18.46	159.703
			18.47	174.219
			18.48	182.366
			18.49	182.744
			18.5	176.17
			18.51	146.644
			18.52	147.881
			18.53	132.389
			18.54	157.453
			18.55	162.157
			18.56	171.258
			18.57	174.851
			18.58	170.82
			18.59	149.192
			18.6	162.833
			18.61	170.068
			18.62	155.907
			18.63	186.887
			18.64	153.512
			18.65	147.366
			18.66	143.669
			18.67	160.072
			18.68	144.743
			18.69	149.289
			18.7	154.3
			18.71	147.5
			18.72	157.928
			18.73	136.352
			18.74	191.655
			18.75	175.136
			18.76	150.451
			18.77	154.162
			18.78	168.951
			18.79	184.391
			18.8	159.189
			18.81	150.982
			18.82	177.661
			18.83	151.596
			18.84	141.282
			18.85	144.898
			18.86	153.86
			18.87	149.846
			18.88	142.269
			18.89	163.071
			18.9	152.889
			18.91	155.229
			18.92	158.119
			18.93	138.636
			18.94	145.362
			18.95	154.134
			18.96	162.869
			18.97	137.616
			18.98	132.869
			18.99	133.4
			19	149.142
			19.01	165.133
			19.02	156.638
			19.03	168.555
			19.04	146.451
			19.05	168.389
			19.06	164.892
			19.07	152.137
			19.08	141.142
			19.09	150.807
			19.1	145.796
			19.11	140.302
			19.12	146.343
			19.13	166.932
			19.14	183.198
			19.15	165.654
			19.16	172.348
			19.17	167.393
			19.18	168.87
			19.19	161.329
			19.2	163.912
			19.21	143.151
			19.22	163.514
			19.23	165.136
			19.24	146.226
			19.25	168.163
			19.26	177.36
			19.27	161.575
			19.28	163.679
			19.29	145.399
			19.3	145.048
			19.31	139.018
			19.32	170.695
			19.33	147.836
			19.34	139.069
			19.35	165.474
			19.36	152.983
			19.37	155.045
			19.38	166.793
			19.39	142.049
			19.4	131.391
			19.41	147.043
			19.42	165.679
			19.43	156.827
			19.44	154.477
			19.45	146.521
			19.46	153.798
			19.47	141.825
			19.48	134.658
			19.49	153.237
			19.5	144.665
			19.51	152.614
			19.52	159.064
			19.53	146.276
			19.54	132.692
			19.55	160.745
			19.56	168.782
			19.57	172.168
			19.58	156.794
			19.59	163.265
			19.6	153.2
			19.61	167.958
			19.62	145.801
			19.63	152.005
			19.64	158.433
			19.65	180.026
			19.66	138.299
			19.67	146.597
			19.68	149.958
			19.69	138.621
			19.7	157.788
			19.71	162.375
			19.72	158.124
			19.73	138.392
			19.74	147.09
			19.75	155.197
			19.76	137.685
			19.77	147
			19.78	128.915
			19.79	153.681
			19.8	157.634
			19.81	148.612
			19.82	140.659
			19.83	144.986
			19.84	156.283
			19.85	160.406
			19.86	175.295
			19.87	146.872
			19.88	146.345
			19.89	152.778
			19.9	155.843
			19.91	158.655
			19.92	149.424
			19.93	138.611
			19.94	137.526
			19.95	148.377
			19.96	156.572
			19.97	147.897
			19.98	138.982
			19.99	124.813
			20	133.241
			20.01	147.247
			20.02	142.161
			20.03	153.321
			20.04	153.514
			20.05	154.893
			20.06	133.108
			20.07	148.409
			20.08	145.948
			20.09	154.502
			20.1	148.248
			20.11	128.392
			20.12	150.442
			20.13	159.101
			20.14	165.217
			20.15	151.511
			20.16	153.414
			20.17	173.154
			20.18	128.888
			20.19	145.919
			20.2	152.68
			20.21	155.586
			20.22	158.893
			20.23	141.382
			20.24	150.261
			20.25	155.568
			20.26	134.462
			20.27	152.834
			20.28	143.278
			20.29	157.698
			20.3	141.709
			20.31	147.267
			20.32	157.672
			20.33	165.299
			20.34	152.898
			20.35	143.878
			20.36	138.022
			20.37	138.84
			20.38	145.86
			20.39	123.446
			20.4	144.106
			20.41	142.325
			20.42	170.538
			20.43	156.358
			20.44	147.111
			20.45	127.232
			20.46	145.656
			20.47	139.834
			20.48	146.102
			20.49	145.077
			20.5	146.166
			20.51	146.309
			20.52	153.042
			20.53	148.713
			20.54	152.311
			20.55	133.591
			20.56	149.813
			20.57	174.298
			20.58	154.668
			20.59	141.001
			20.6	135.42
			20.61	164.3
			20.62	132.11
			20.63	169.57
			20.64	142.235
			20.65	162.18
			20.66	156.667
			20.67	158.819
			20.68	158.585
			20.69	148.528
			20.7	170.273
			20.71	137.947
			20.72	140.651
			20.73	146.343
			20.74	150.365
			20.75	157.269
			20.76	146.135
			20.77	156.907
			20.78	140.313
			20.79	141.099
			20.8	149.202
			20.81	131.945
			20.82	144.073
			20.83	137.856
			20.84	125.871
			20.85	138.573
			20.86	137.295
			20.87	138.841
			20.88	150.207
			20.89	156.623
			20.9	144.262
			20.91	161.719
			20.92	148.219
			20.93	136.287
			20.94	141.955
			20.95	125.98
			20.96	144.589
			20.97	150.411
			20.98	140.533
			20.99	155.702
			21	131.192
			21.01	131.471
			21.02	136.086
			21.03	140.418
			21.04	150.543
			21.05	140.877
			21.06	128.958
			21.07	132.797
			21.08	130.344
			21.09	145.959
			21.1	124.039
			21.11	155.511
			21.12	148.255
			21.13	123.576
			21.14	133.339
			21.15	142.074
			21.16	147.426
			21.17	161.653
			21.18	143.633
			21.19	153.049
			21.2	145.799
			21.21	150.243
			21.22	152.864
			21.23	146.866
			21.24	145.665
			21.25	145.451
			21.26	149.613
			21.27	147.604
			21.28	134.513
			21.29	130.695
			21.3	122.431
			21.31	149.915
			21.32	135.714
			21.33	151.697
			21.34	146.797
			21.35	138.718
			21.36	138.799
			21.37	142.32
			21.38	150.934
			21.39	147.166
			21.4	149.689
			21.41	129.813
			21.42	164.234
			21.43	150.13
			21.44	142.024
			21.45	136.056
			21.46	141.203
			21.47	161.793
			21.48	170.244
			21.49	147.458
			21.5	134.282
			21.51	143.324
			21.52	155.53
			21.53	137.168
			21.54	137.238
			21.55	146.461
			21.56	153.532
			21.57	155.171
			21.58	139.575
			21.59	141.957
			21.6	134.16
			21.61	150.276
			21.62	135.996
			21.63	139.796
			21.64	139.489
			21.65	146.227
			21.66	160.055
			21.67	142.498
			21.68	150.431
			21.69	139.27
			21.7	145.565
			21.71	140.382
			21.72	128.19
			21.73	143.937
			21.74	155.088
			21.75	131.379
			21.76	149.418
			21.77	147.216
			21.78	139.879
			21.79	132.251
			21.8	134.099
			21.81	152.271
			21.82	157.137
			21.83	159.151
			21.84	146.819
			21.85	135.266
			21.86	136.236
			21.87	131.703
			21.88	138.494
			21.89	126.561
			21.9	130.619
			21.91	123.665
			21.92	125.506
			21.93	131.37
			21.94	141.964
			21.95	135.852
			21.96	151.532
			21.97	139.21
			21.98	148.115
			21.99	145.413
			22	156.298
			22.01	140.512
			22.02	145.984
			22.03	134.12
			22.04	142.09
			22.05	134.71
			22.06	147.976
			22.07	159.595
			22.08	161.455
			22.09	150.837
			22.1	141.083
			22.11	135.156
			22.12	149.16
			22.13	158.025
			22.14	149.437
			22.15	139.264
			22.16	151.894
			22.17	143.947
			22.18	150.143
			22.19	161.006
			22.2	142.398
			22.21	124.754
			22.22	140.584
			22.23	143.004
			22.24	168.002
			22.25	164.035
			22.26	136.825
			22.27	126.005
			22.28	153.671
			22.29	137.573
			22.3	157.135
			22.31	161.389
			22.32	123.536
			22.33	142.012
			22.34	145.496
			22.35	157.422
			22.36	158.083
			22.37	164.421
			22.38	160.787
			22.39	155.168
			22.4	146.869
			22.41	146.365
			22.42	158.057
			22.43	159.808
			22.44	192.71
			22.45	150.889
			22.46	177.896
			22.47	172.371
			22.48	164.49
			22.49	170.313
			22.5	221.241
			22.51	179.982
			22.52	176.951
			22.53	181.982
			22.54	200.748
			22.55	187.556
			22.56	216.094
			22.57	234.929
			22.58	219.322
			22.59	223.31
			22.6	239.736
			22.61	246.646
			22.62	218.4
			22.63	229.606
			22.64	238.085
			22.65	237.818
			22.66	272.36
			22.67	240.063
			22.68	247.141
			22.69	258.037
			22.7	241.108
			22.71	223.305
			22.72	224.443
			22.73	221.417
			22.74	182.445
			22.75	189.926
			22.76	212.241
			22.77	189.522
			22.78	197.039
			22.79	208.491
			22.8	185.84
			22.81	189.302
			22.82	181.342
			22.83	182.775
			22.84	160.392
			22.85	158.754
			22.86	151.446
			22.87	166.552
			22.88	168.701
			22.89	166.265
			22.9	146.575
			22.91	156.897
			22.92	144.366
			22.93	149.874
			22.94	151.839
			22.95	143.222
			22.96	148.335
			22.97	155.435
			22.98	148.899
			22.99	139.301
			23	164.661
			23.01	150.139
			23.02	150.478
			23.03	165.94
			23.04	173.108
			23.05	148.413
			23.06	139.606
			23.07	155.774
			23.08	149.004
			23.09	142.548
			23.1	151.131
			23.11	136.521
			23.12	136.076
			23.13	127.475
			23.14	142.077
			23.15	133.665
			23.16	186.159
			23.17	161.01
			23.18	159.781
			23.19	147.598
			23.2	128.941
			23.21	146.29
			23.22	152.934
			23.23	155.265
			23.24	152.569
			23.25	149.993
			23.26	155.136
			23.27	135.781
			23.28	129.97
			23.29	128.675
			23.3	149.662
			23.31	160.801
			23.32	135.039
			23.33	136.605
			23.34	146.215
			23.35	142.38
			23.36	155.87
			23.37	135.737
			23.38	155.343
			23.39	145.056
			23.4	146.514
			23.41	149.091
			23.42	143.052
			23.43	138.835
			23.44	140.894
			23.45	129.596
			23.46	134.383
			23.47	143.935
			23.48	143.683
			23.49	126.356
			23.5	138.951
			23.51	137.781
			23.52	159.421
			23.53	142.531
			23.54	115.48
			23.55	139.356
			23.56	141.891
			23.57	140.908
			23.58	128.376
			23.59	132.285
			23.6	145.21
			23.61	160.791
			23.62	141.432
			23.63	145.799
			23.64	144.36
			23.65	144.682
			23.66	138.082
			23.67	167.293
			23.68	161.415
			23.69	157.702
			23.7	150.99
			23.71	143.194
			23.72	155.891
			23.73	139.864
			23.74	153.603
			23.75	127.237
			23.76	143.047
			23.77	146.453
			23.78	122.401
			23.79	139.305
			23.8	159.399
			23.81	166.436
			23.82	147.102
			23.83	163.589
			23.84	163.857
			23.85	157.098
			23.86	151.854
			23.87	172.723
			23.88	165.8
			23.89	177.798
			23.9	163.872
			23.91	158.371
			23.92	176.026
			23.93	189.097
			23.94	157.97
			23.95	183.072
			23.96	194.108
			23.97	167.881
			23.98	168.138
			23.99	149.259
			24	177.437
			24.01	171.522
			24.02	173.005
			24.03	175.562
			24.04	149.06
			24.05	157.674
			24.06	166.374
			24.07	169.49
			24.08	140.614
			24.09	158.622
			24.1	162.781
			24.11	161.735
			24.12	165.759
			24.13	152.576
			24.14	152.297
			24.15	151.495
			24.16	165.18
			24.17	147.866
			24.18	149.525
			24.19	155.549
			24.2	138.46
			24.21	161.849
			24.22	150.68
			24.23	131.831
			24.24	144.981
			24.25	149.068
			24.26	164.921
			24.27	156.185
			24.28	156.814
			24.29	132.788
			24.3	136.944
			24.31	135.79
			24.32	135.774
			24.33	130.282
			24.34	135.957
			24.35	158.022
			24.36	161.813
			24.37	132.468
			24.38	137.908
			24.39	140.87
			24.4	133.056
			24.41	139.383
			24.42	141.073
			24.43	133.35
			24.44	149.586
			24.45	143.278
			24.46	151.138
			24.47	136.15
			24.48	134.97
			24.49	137.939
			24.5	168.69
			24.51	142.713
			24.52	145.237
			24.53	140.095
			24.54	126.374
			24.55	135.505
			24.56	130.314
			24.57	132.817
			24.58	131.598
			24.59	158.926
			24.6	151.282
			24.61	168.306
			24.62	144.733
			24.63	143.91
			24.64	149.545
			24.65	159.316
			24.66	154.395
			24.67	149.145
			24.68	148.768
			24.69	159.745
			24.7	156.199
			24.71	149.192
			24.72	135.963
			24.73	140.009
			24.74	139.148
			24.75	150.12
			24.76	135.68
			24.77	150.846
			24.78	155.378
			24.79	134.748
			24.8	134.482
			24.81	146.875
			24.82	136.959
			24.83	140.349
			24.84	137.405
			24.85	144.433
			24.86	138.336
			24.87	126.126
			24.88	138.697
			24.89	155.518
			24.9	158.36
			24.91	150.288
			24.92	149.541
			24.93	136.481
			24.94	147.979
			24.95	144.353
			24.96	139.762
[truncated: 5,504 more rows]

## Sheet: Figure S7
Figure S7
	current density	FEH2 (%)	FEHCOO- (%)	FECO (%)
	100	27.2658	68.2116	0.66204
	200	11.9687	80.9381	2.62298
	300	15.1177	76.16	3.04941
	400	11.4443	85.8595	2.37061

## Sheet: Figure S9
Figure S9
	Time/h	Potential (V vs. RHE)		Time/h	FEHCOO- (%)
	0	-3.2945		0.5	85.6983
	0.000277778	-3.39493		4	81.7843
	0.000555556	-3.42982		7	80.0299
	0.000833333	-3.45148		12	82.6622
	0.00111	-3.46578
	0.00139	-3.47579
	0.00167	-3.4834
	0.00194	-3.48991
	0.00222	-3.49595
	0.0025	-3.50144
	0.00278	-3.50568
	0.00306	-3.51001
	0.00333	-3.51594
	0.00361	-3.52276
	0.00389	-3.52861
	0.00417	-3.5356
	0.00444	-3.54389
	0.00472	-3.54978
	0.005	-3.55705
	0.00528	-3.56526
	0.00556	-3.57288
	0.00583	-3.58211
	0.00611	-3.59034
	0.00639	-3.59835
	0.00667	-3.60717
	0.00694	-3.61391
	0.00722	-3.61907
	0.0075	-3.62391
	0.00778	-3.62808
	0.00806	-3.63444
	0.00833	-3.64028
	0.00861	-3.64605
	0.00889	-3.6522
	0.00917	-3.65606
	0.00944	-3.6599
	0.00972	-3.66372
	0.01	-3.66691
	0.01028	-3.67014
	0.01056	-3.67419
	0.01083	-3.6787
	0.01111	-3.68371
	0.01139	-3.68713
	0.01167	-3.68852
	0.01194	-3.68996
	0.01222	-3.69044
	0.0125	-3.69245
	0.01278	-3.69431
	0.01306	-3.69609
	0.01333	-3.69686
	0.01361	-3.69918
	0.01389	-3.70125
	0.01417	-3.70431
	0.01444	-3.70805
	0.01472	-3.70948
	0.015	-3.71156
	0.01528	-3.71356
	0.01556	-3.715
	0.01583	-3.71678
	0.01611	-3.71788
	0.01639	-3.71921
	0.01667	-3.71973
	0.01694	-3.72306
	0.01722	-3.72606
	0.0175	-3.72753
	0.01778	-3.72853
	0.01806	-3.73017
	0.01833	-3.73201
	0.01861	-3.73503
	0.01889	-3.73695
	0.01917	-3.73889
	0.01944	-3.74194
	0.01972	-3.74425
	0.02	-3.74562
	0.02028	-3.74506
	0.02056	-3.74624
	0.02083	-3.74645
	0.02111	-3.74803
	0.02139	-3.74917
	0.02167	-3.74991
	0.02194	-3.75117
	0.02222	-3.75256
	0.0225	-3.75375
	0.02278	-3.75539
	0.02306	-3.75747
	0.02333	-3.75822
	0.02361	-3.76018
	0.02389	-3.76188
	0.02417	-3.76282
	0.02444	-3.7642
	0.02472	-3.76572
	0.025	-3.76649
	0.02528	-3.76744
	0.02556	-3.76861
	0.02583	-3.77022
	0.02611	-3.77216
	0.02639	-3.7731
	0.02667	-3.77359
	0.02694	-3.77412
	0.02722	-3.77429
	0.0275	-3.7748
	0.02778	-3.77598
	0.02806	-3.77683
	0.02833	-3.77801
	0.02861	-3.77841
	0.02889	-3.77905
	0.02917	-3.78005
	0.02944	-3.78062
	0.02972	-3.78174
	0.03	-3.78155
	0.03028	-3.78343
	0.03056	-3.78457
	0.03083	-3.787
	0.03111	-3.78815
	0.03139	-3.78831
	0.03167	-3.78858
	0.03194	-3.78942
	0.03222	-3.79076
	0.0325	-3.79115
	0.03278	-3.79109
	0.03306	-3.7912
	0.03333	-3.79158
	0.03361	-3.7927
	0.03389	-3.79353
	0.03417	-3.79339
	0.03444	-3.79358
	0.03472	-3.79403
	0.035	-3.79463
	0.03528	-3.79483
	0.03556	-3.79596
	0.03583	-3.79796
	0.03611	-3.79923
	0.03639	-3.79894
	0.03667	-3.79945
	0.03694	-3.80047
	0.03722	-3.80279
	0.0375	-3.80453
	0.03778	-3.80442
	0.03806	-3.80525
	0.03833	-3.80468
	0.03861	-3.80557
	0.03889	-3.80583
	0.03917	-3.80725
	0.03944	-3.80838
	0.03972	-3.80888
	0.04	-3.81003
	0.04028	-3.81109
	0.04056	-3.81197
	0.04083	-3.81141
	0.04111	-3.81152
	0.04139	-3.81108
	0.04167	-3.8115
	0.04194	-3.81096
	0.04222	-3.81145
	0.0425	-3.81119
	0.04278	-3.81242
	0.04306	-3.81272
	0.04333	-3.81447
	0.04361	-3.81465
	0.04389	-3.81524
	0.04417	-3.8158
	0.04444	-3.8161
	0.04472	-3.81573
	0.045	-3.8157
	0.04528	-3.81638
	0.04556	-3.81741
	0.04583	-3.81783
	0.04611	-3.81797
	0.04639	-3.81838
	0.04667	-3.81968
	0.04694	-3.82082
	0.04722	-3.82116
	0.0475	-3.82111
	0.04778	-3.81994
	0.04806	-3.81761
	0.04833	-3.81645
	0.04861	-3.81683
	0.04889	-3.81682
	0.04917	-3.81776
	0.04944	-3.81871
	0.04972	-3.82194
	0.05	-3.82469
	0.05028	-3.82462
	0.05056	-3.82492
	0.05083	-3.82417
	0.05111	-3.82424
	0.05139	-3.82369
	0.05167	-3.82353
	0.05194	-3.82349
	0.05222	-3.8235
	0.0525	-3.82485
	0.05278	-3.82526
	0.05306	-3.82682
	0.05333	-3.82734
	0.05361	-3.82863
	0.05389	-3.82956
	0.05417	-3.83031
	0.05444	-3.83066
	0.05472	-3.83264
	0.055	-3.8344
	0.05528	-3.83531
	0.05556	-3.83503
	0.05583	-3.83545
	0.05611	-3.8355
	0.05639	-3.83657
	0.05667	-3.83729
	0.05694	-3.83741
	0.05722	-3.83728
	0.0575	-3.8371
	0.05778	-3.83636
	0.05806	-3.83544
	0.05833	-3.83391
	0.05861	-3.8335
	0.05889	-3.83369
	0.05917	-3.83378
	0.05944	-3.83467
	0.05972	-3.83583
	0.06	-3.83665
	0.06028	-3.83751
	0.06056	-3.8378
	0.06083	-3.83881
	0.06111	-3.83981
	0.06139	-3.83996
	0.06167	-3.84001
	0.06194	-3.8409
	0.06222	-3.84186
	0.0625	-3.84235
	0.06278	-3.84251
	0.06306	-3.8434
	0.06333	-3.84391
	0.06361	-3.84433
	0.06389	-3.84439
	0.06417	-3.84455
	0.06444	-3.84462
	0.06472	-3.84497
	0.065	-3.84641
	0.06528	-3.84743
	0.06556	-3.84751
	0.06583	-3.84746
	0.06611	-3.84747
	0.06639	-3.84671
	0.06667	-3.84646
	0.06694	-3.84687
	0.06722	-3.84703
	0.0675	-3.84755
	0.06778	-3.84729
	0.06806	-3.84738
	0.06833	-3.8473
	0.06861	-3.84733
	0.06889	-3.84735
	0.06917	-3.84788
	0.06944	-3.84862
	0.06972	-3.84909
	0.07	-3.84925
	0.07028	-3.84931
	0.07056	-3.84937
	0.07083	-3.84883
	0.07111	-3.84875
	0.07139	-3.8482
	0.07167	-3.84833
	0.07194	-3.84845
	0.07222	-3.84856
	0.0725	-3.84911
	0.07278	-3.84932
	0.07306	-3.84957
	0.07333	-3.84972
	0.07361	-3.85
	0.07389	-3.85015
	0.07417	-3.84996
	0.07444	-3.84995
	0.07472	-3.85005
	0.075	-3.85078
	0.07528	-3.85096
	0.07556	-3.85141
	0.07583	-3.85039
	0.07611	-3.84986
	0.07639	-3.84898
	0.07667	-3.84938
	0.07694	-3.85046
	0.07722	-3.85207
	0.0775	-3.85174
	0.07778	-3.85153
	0.07806	-3.85136
	0.07833	-3.85192
	0.07861	-3.85297
	0.07889	-3.85341
	0.07917	-3.85326
	0.07944	-3.85321
	0.07972	-3.85324
	0.08	-3.85386
	0.08028	-3.85567
	0.08056	-3.85804
	0.08083	-3.85935
	0.08111	-3.85959
	0.08139	-3.85952
	0.08167	-3.85963
	0.08194	-3.85992
	0.08222	-3.86081
	0.0825	-3.8611
	0.08278	-3.86195
	0.08306	-3.8625
	0.08333	-3.86268
	0.08361	-3.86263
	0.08389	-3.86234
	0.08417	-3.86223
	0.08444	-3.86266
	0.08472	-3.86334
	0.085	-3.86411
	0.08528	-3.86417
	0.08556	-3.8649
	0.08583	-3.86516
	0.08611	-3.86674
	0.08639	-3.86767
	0.08667	-3.86831
	0.08694	-3.86854
	0.08722	-3.86948
	0.0875	-3.87026
	0.08778	-3.87052
	0.08806	-3.8706
	0.08833	-3.87032
	0.08861	-3.87025
	0.08889	-3.8702
	0.08917	-3.871
	0.08944	-3.87127
	0.08972	-3.8722
	0.09	-3.87206
	0.09028	-3.87025
	0.09056	-3.8685
	0.09083	-3.86834
	0.09111	-3.86853
	0.09139	-3.86869
	0.09167	-3.86951
	0.09194	-3.87037
	0.09222	-3.87206
	0.0925	-3.87313
	0.09278	-3.87477
	0.09306	-3.87561
	0.09333	-3.87541
	0.09361	-3.8756
	0.09389	-3.87528
	0.09417	-3.87542
	0.09444	-3.87519
	0.09472	-3.87534
	0.095	-3.87514
	0.09528	-3.87481
	0.09556	-3.87427
	0.09583	-3.87438
	0.09611	-3.87484
	0.09639	-3.87599
	0.09667	-3.87692
	0.09694	-3.87681
	0.09722	-3.87627
	0.0975	-3.87584
	0.09778	-3.87598
	0.09806	-3.87603
	0.09833	-3.87597
	0.09861	-3.87542
	0.09889	-3.87418
	0.09917	-3.87285
	0.09944	-3.87285
	0.09972	-3.87244
	0.1	-3.87327
	0.10028	-3.87353
	0.10056	-3.87467
	0.10083	-3.87545
	0.10111	-3.87607
	0.10139	-3.87679
	0.10167	-3.87829
	0.10194	-3.87907
	0.10222	-3.87929
	0.1025	-3.8792
	0.10278	-3.87942
	0.10306	-3.87946
	0.10333	-3.87964
	0.10361	-3.87994
	0.10389	-3.88
	0.10417	-3.8801
	0.10444	-3.87961
	0.10472	-3.87927
	0.105	-3.87887
	0.10528	-3.87829
	0.10556	-3.87687
	0.10583	-3.87694
	0.10611	-3.87618
	0.10639	-3.87678
	0.10667	-3.87681
	0.10694	-3.87841
	0.10722	-3.88149
	0.1075	-3.88262
	0.10778	-3.88178
	0.10806	-3.88139
	0.10833	-3.88114
	0.10861	-3.88099
	0.10889	-3.87994
	0.10917	-3.88062
	0.10944	-3.88102
	0.10972	-3.88276
	0.11	-3.884
	0.11028	-3.88455
	0.11056	-3.88483
	0.11083	-3.88494
	0.11111	-3.88401
	0.11139	-3.88374
	0.11167	-3.88395
	0.11194	-3.88393
	0.11222	-3.88303
	0.1125	-3.88206
	0.11278	-3.88235
	0.11306	-3.88274
	0.11333	-3.88407
	0.11361	-3.88553
	0.11389	-3.88662
	0.11417	-3.88736
	0.11444	-3.8884
	0.11472	-3.88899
	0.115	-3.88888
	0.11528	-3.88855
	0.11556	-3.88657
	0.11583	-3.88376
	0.11611	-3.88317
	0.11639	-3.88309
	0.11667	-3.88403
	0.11694	-3.88571
	0.11722	-3.88695
	0.1175	-3.88737
	0.11778	-3.88766
	0.11806	-3.88775
	0.11833	-3.8879
	0.11861	-3.88854
	0.11889	-3.88961
	0.11917	-3.89072
	0.11944	-3.89237
	0.11972	-3.89369
	0.12	-3.89449
	0.12028	-3.89476
	0.12056	-3.89542
	0.12083	-3.89718
	0.12111	-3.89849
	0.12139	-3.89951
	0.12167	-3.90088
	0.12194	-3.90231
	0.12222	-3.90328
	0.1225	-3.9031
	0.12278	-3.90296
	0.12306	-3.90286
	0.12333	-3.90282
	0.12361	-3.90277
	0.12389	-3.90262
	0.12417	-3.90261
	0.12444	-3.90286
	0.12472	-3.9039
	0.125	-3.90519
	0.12528	-3.90582
	0.12556	-3.90592
	0.12583	-3.90656
	0.12611	-3.90658
	0.12639	-3.90727
	0.12667	-3.90704
	0.12694	-3.90583
	0.12722	-3.90397
	0.1275	-3.90392
	0.12778	-3.9036
	0.12806	-3.90413
	0.12833	-3.90375
	0.12861	-3.9038
	0.12889	-3.90369
	0.12917	-3.90373
	0.12944	-3.90379
	0.12972	-3.90374
	0.13	-3.90382
	0.13028	-3.90476
	0.13056	-3.9053
	0.13083	-3.90559
	0.13111	-3.90651
	0.13139	-3.90799
	0.13167	-3.90822
	0.13194	-3.90828
	0.13222	-3.90811
	0.1325	-3.90834
	0.13278	-3.90934
	0.13306	-3.91092
	0.13333	-3.91145
	0.13361	-3.91199
	0.13389	-3.91285
	0.13417	-3.91432
	0.13444	-3.91562
	0.13472	-3.91542
	0.135	-3.91521
	0.13528	-3.91508
	0.13556	-3.91548
	0.13583	-3.91586
	0.13611	-3.91599
	0.13639	-3.91655
	0.13667	-3.91706
	0.13694	-3.91725
	0.13722	-3.91771
	0.1375	-3.91872
	0.13778	-3.9195
	0.13806	-3.92124
	0.13833	-3.92284
	0.13861	-3.92293
	0.13889	-3.92299
	0.13917	-3.92312
	0.13944	-3.92377
	0.13972	-3.92371
	0.14	-3.92416
	0.14028	-3.92443
	0.14056	-3.92506
	0.14083	-3.92534
	0.14111	-3.92527
	0.14139	-3.92534
	0.14167	-3.92605
	0.14194	-3.92712
	0.14222	-3.92721
	0.1425	-3.92728
	0.14278	-3.92707
	0.14306	-3.92678
	0.14333	-3.92661
	0.14361	-3.92694
	0.14389	-3.92752
	0.14417	-3.92807
	0.14444	-3.92847
	0.14472	-3.92835
	0.145	-3.92839
	0.14528	-3.92827
	0.14556	-3.92834
	0.14583	-3.92836
	0.14611	-3.92875
	0.14639	-3.92864
	0.14667	-3.9287
	0.14694	-3.92822
	0.14722	-3.92808
	0.1475	-3.92855
	0.14778	-3.92912
	0.14806	-3.9295
	0.14833	-3.92993
	0.14861	-3.93057
	0.14889	-3.93099
	0.14917	-3.93217
	0.14944	-3.93342
	0.14972	-3.93446
	0.15	-3.93475
	0.15028	-3.93455
	0.15056	-3.93458
	0.15083	-3.9345
	0.15111	-3.93427
	0.15139	-3.93367
	0.15167	-3.93389
	0.15194	-3.9346
	0.15222	-3.93575
	0.1525	-3.93621
	0.15278	-3.93629
	0.15306	-3.93643
	0.15333	-3.93727
	0.15361	-3.93854
	0.15389	-3.93939
	0.15417	-3.94037
	0.15444	-3.94046
	0.15472	-3.94094
	0.155	-3.94067
	0.15528	-3.9406
	0.15556	-3.94008
	0.15583	-3.93984
	0.15611	-3.93976
	0.15639	-3.93984
	0.15667	-3.93955
	0.15694	-3.93977
	0.15722	-3.94021
	0.1575	-3.94144
	0.15778	-3.94187
	0.15806	-3.94156
	0.15833	-3.94099
	0.15861	-3.94065
	0.15889	-3.94022
	0.15917	-3.93981
	0.15944	-3.93953
	0.15972	-3.9402
	0.16	-3.94104
	0.16028	-3.94196
	0.16056	-3.94282
	0.16083	-3.94269
	0.16111	-3.9418
	0.16139	-3.94098
	0.16167	-3.94027
	0.16194	-3.94074
	0.16222	-3.94066
	0.1625	-3.94215
	0.16278	-3.94445
	0.16306	-3.94588
	0.16333	-3.94591
	0.16361	-3.94596
	0.16389	-3.94576
	0.16417	-3.94584
	0.16444	-3.9458
	0.16472	-3.94617
	0.165	-3.9466
	0.16528	-3.94689
	0.16556	-3.947
	0.16583	-3.94752
	0.16611	-3.94782
	0.16639	-3.94838
	0.16667	-3.94893
	0.16694	-3.94905
	0.16722	-3.94875
	0.1675	-3.94777
	0.16778	-3.94651
	0.16806	-3.94612
	0.16833	-3.94632
	0.16861	-3.94665
	0.16889	-3.94762
	0.16917	-3.94814
	0.16944	-3.94937
	0.16972	-3.95018
	0.17	-3.95106
	0.17028	-3.95138
	0.17056	-3.95203
	0.17083	-3.95326
	0.17111	-3.95468
	0.17139	-3.95605
	0.17167	-3.95719
	0.17194	-3.95774
	0.17222	-3.9584
	0.1725	-3.95868
	0.17278	-3.95966
	0.17306	-3.96056
	0.17333	-3.96209
	0.17361	-3.96336
	0.17389	-3.96378
	0.17417	-3.96394
	0.17444	-3.96412
	0.17472	-3.9646
	0.175	-3.9654
	0.17528	-3.96608
	0.17556	-3.96623
	0.17583	-3.96606
	0.17611	-3.96605
	0.17639	-3.96599
	0.17667	-3.96643
	0.17694	-3.96665
	0.17722	-3.96686
	0.1775	-3.96667
	0.17778	-3.96668
	0.17806	-3.96725
	0.17833	-3.96851
	0.17861	-3.97046
	0.17889	-3.97189
	0.17917	-3.97281
	0.17944	-3.97339
	0.17972	-3.97433
	0.18	-3.97407
	0.18028	-3.97345
	0.18056	-3.97283
	0.18083	-3.97262
	0.18111	-3.9727
	0.18139	-3.97265
	0.18167	-3.97286
	0.18194	-3.97291
	0.18222	-3.97265
	0.1825	-3.97258
	0.18278	-3.97293
	0.18306	-3.97352
	0.18333	-3.97421
	0.18361	-3.97443
	0.18389	-3.97455
	0.18417	-3.97482
	0.18444	-3.97495
	0.18472	-3.97539
	0.185	-3.97652
	0.18528	-3.97761
	0.18556	-3.97826
	0.18583	-3.97875
	0.18611	-3.97994
	0.18639	-3.98043
	0.18667	-3.98077
	0.18694	-3.98135
	0.18722	-3.98173
	0.1875	-3.98136
	0.18778	-3.98073
	0.18806	-3.98026
	0.18833	-3.9804
	0.18861	-3.98029
	0.18889	-3.9801
	0.18917	-3.97999
	0.18944	-3.98023
	0.18972	-3.98118
	0.19	-3.98241
	0.19028	-3.98311
	0.19056	-3.98437
	0.19083	-3.98549
	0.19111	-3.98623
	0.19139	-3.98661
	0.19167	-3.98657
	0.19194	-3.98652
	0.19222	-3.98635
	0.1925	-3.98633
	0.19278	-3.98721
	0.19306	-3.98876
	0.19333	-3.99001
	0.19361	-3.99065
	0.19389	-3.99049
	0.19417	-3.99065
	0.19444	-3.99026
	0.19472	-3.98967
	0.195	-3.98916
	0.19528	-3.98918
	0.19556	-3.98934
	0.19583	-3.98987
	0.19611	-3.99027
	0.19639	-3.99041
	0.19667	-3.99124
	0.19694	-3.99277
	0.19722	-3.99308
	0.1975	-3.99341
	0.19778	-3.99362
	0.19806	-3.99425
	0.19833	-3.99421
	0.19861	-3.9944
	0.19889	-3.99444
	0.19917	-3.99452
	0.19944	-3.99423
	0.19972	-3.99416
	0.2	-3.99444
	0.20028	-3.9948
	0.20056	-3.99512
	0.20083	-3.99563
	0.20111	-3.99665
	0.20139	-3.99718
	0.20167	-3.99809
	0.20194	-3.99948
	0.20222	-4.0009
	0.2025	-4.00208
	0.20278	-4.00217
	0.20306	-4.00139
	0.20333	-4.00116
	0.20361	-4.00168
	0.20389	-4.00285
	0.20417	-4.00408
	0.20444	-4.00492
	0.20472	-4.00616
	0.205	-4.00648
	0.20528	-4.0067
	0.20556	-4.00729
	0.20583	-4.00812
	0.20611	-4.0084
	0.20639	-4.00886
	0.20667	-4.01023
	0.20694	-4.0116
	0.20722	-4.01227
	0.2075	-4.01234
	0.20778	-4.01266
	0.20806	-4.01304
	0.20833	-4.01391
	0.20861	-4.01415
	0.20889	-4.01423
	0.20917	-4.01441
	0.20944	-4.01515
	0.20972	-4.0158
	0.21	-4.01693
	0.21028	-4.01678
	0.21056	-4.01655
	0.21083	-4.01642
	0.21111	-4.01706
	0.21139	-4.01735
	0.21167	-4.01722
	0.21194	-4.01728
	0.21222	-4.01812
	0.2125	-4.01936
	0.21278	-4.02034
	0.21306	-4.02159
	0.21333	-4.02181
	0.21361	-4.02212
	0.21389	-4.02268
	0.21417	-4.02408
	0.21444	-4.02504
	0.21472	-4.02492
	0.215	-4.02499
	0.21528	-4.02498
	0.21556	-4.025
	0.21583	-4.02532
	0.21611	-4.02584
	0.21639	-4.02699
	0.21667	-4.02769
	0.21694	-4.02812
	0.21722	-4.02826
	0.2175	-4.02886
	0.21778	-4.03004
	0.21806	-4.02984
	0.21833	-4.03002
	0.21861	-4.03002
	0.21889	-4.03021
	0.21917	-4.03021
	0.21944	-4.03045
	0.21972	-4.0303
	0.22	-4.03056
	0.22028	-4.03069
	0.22056	-4.03137
	0.22083	-4.03207
	0.22111	-4.03348
	0.22139	-4.03425
	0.22167	-4.03451
	0.22194	-4.03445
	0.22222	-4.03453
	0.2225	-4.03454
	0.22278	-4.03488
	0.22306	-4.03592
	0.22333	-4.03745
	0.22361	-4.03858
	0.22389	-4.03933
	0.22417	-4.03978
	0.22444	-4.0399
	0.22472	-4.03994
	0.225	-4.0403
	0.22528	-4.04099
	0.22556	-4.04192
	0.22583	-4.04317
	0.22611	-4.04418
	0.22639	-4.0449
	0.22667	-4.04514
	0.22694	-4.04529
	0.22722	-4.04547
	0.2275	-4.04555
	0.22778	-4.04563
	0.22806	-4.04569
	0.22833	-4.04622
	0.22861	-4.04739
	0.22889	-4.04808
	0.22917	-4.04808
	0.22944	-4.04814
	0.22972	-4.04851
	0.23	-4.04932
	0.23028	-4.0498
	0.23056	-4.05057
	0.23083	-4.05165
	0.23111	-4.05271
	0.23139	-4.05256
	0.23167	-4.05263
	0.23194	-4.05261
	0.23222	-4.05262
	0.2325	-4.05279
	0.23278	-4.05265
	0.23306	-4.05025
	0.23333	-4.04611
	0.23361	-4.04335
	0.23389	-4.04096
	0.23417	-4.04016
	0.23444	-4.04056
	0.23472	-4.04055
	0.235	-4.04055
	0.23528	-4.0406
	0.23556	-4.04086
	0.23583	-4.04177
	0.23611	-4.04257
	0.23639	-4.04238
	0.23667	-4.04226
	0.23694	-4.04215
	0.23722	-4.04225
	0.2375	-4.04225
	0.23778	-4.04235
	0.23806	-4.04243
	0.23833	-4.04277
	0.23861	-4.04263
	0.23889	-4.04231
	0.23917	-4.04189
	0.23944	-4.04163
	0.23972	-4.04178
	0.24	-4.04182
	0.24028	-4.04222
	0.24056	-4.04237
	0.24083	-4.04223
	0.24111	-4.0422
	0.24139	-4.04223
	0.24167	-4.04234
	0.24194	-4.04261
	0.24222	-4.04281
	0.2425	-4.04277
	0.24278	-4.04282
	0.24306	-4.04312
	0.24333	-4.04369
	0.24361	-4.04409
	0.24389	-4.04429
	0.24417	-4.0445
	0.24444	-4.04491
	0.24472	-4.04504
	0.245	-4.0459
	0.24528	-4.04669
	0.24556	-4.0473
	0.24583	-4.04788
	0.24611	-4.04937
	0.24639	-4.05049
	0.24667	-4.05097
	0.24694	-4.05123
	0.24722	-4.05117
	0.2475	-4.05151
	0.24778	-4.0516
	0.24806	-4.05204
	0.24833	-4.05278
	0.24861	-4.05359
	0.24889	-4.05442
	0.24917	-4.05489
	0.24944	-4.05576
	0.24972	-4.05632
	0.25	-4.05673
	0.25028	-4.05731
	0.25056	-4.05793
	0.25083	-4.05894
	0.25111	-4.05953
	0.25139	-4.05973
	0.25167	-4.05983
	0.25194	-4.06003
	0.25222	-4.06015
	0.2525	-4.06042
	0.25278	-4.06075
	0.25306	-4.06086
	0.25333	-4.06119
	0.25361	-4.06201
	0.25389	-4.06275
	0.25417	-4.06306
	0.25444	-4.06347
	0.25472	-4.06427
	0.255	-4.06486
	0.25528	-4.0651
	0.25556	-4.06524
	0.25583	-4.06559
	0.25611	-4.06546
	0.25639	-4.06529
	0.25667	-4.06518
	0.25694	-4.06509
	0.25722	-4.06524
	0.2575	-4.06535
	0.25778	-4.06555
	0.25806	-4.06555
	0.25833	-4.06556
	0.25861	-4.06585
	0.25889	-4.0661
	0.25917	-4.06618
	0.25944	-4.0661
	0.25972	-4.06581
	0.26	-4.06566
	0.26028	-4.06583
	0.26056	-4.06618
	0.26083	-4.06673
	0.26111	-4.06709
	0.26139	-4.06761
	0.26167	-4.06798
	0.26194	-4.06882
	0.26222	-4.06918
	0.2625	-4.06971
	0.26278	-4.0701
	0.26306	-4.07023
	0.26333	-4.07037
	0.26361	-4.07088
	0.26389	-4.0723
	0.26417	-4.0741
	0.26444	-4.07515
	0.26472	-4.07575
	0.265	-4.07602
	0.26528	-4.07663
	0.26556	-4.0774
	0.26583	-4.07756
	0.26611	-4.07771
	0.26639	-4.07787
	0.26667	-4.07835
	0.26694	-4.07924
	0.26722	-4.08023
	0.2675	-4.08056
	0.26778	-4.08162
	0.26806	-4.08285
	0.26833	-4.08326
	0.26861	-4.08338
	0.26889	-4.08377
	0.26917	-4.08417
	0.26944	-4.08528
	0.26972	-4.08627
	0.27	-4.08696
	0.27028	-4.08742
	0.27056	-4.08799
	0.27083	-4.08835
	0.27111	-4.08835
	0.27139	-4.08838
	0.27167	-4.08832
	0.27194	-4.0884
	0.27222	-4.08911
	0.2725	-4.09047
	0.27278	-4.09168
	0.27306	-4.09275
	0.27333	-4.09368
	0.27361	-4.094
	0.27389	-4.09476
	0.27417	-4.09554
	0.27444	-4.09621
	0.27472	-4.09684
	0.275	-4.09734
	0.27528	-4.09796
	0.27556	-4.09874
	0.27583	-4.0998
	0.27611	-4.10117
	0.27639	-4.10201
	0.27667	-4.10288
	0.27694	-4.10379
	0.27722	-4.10446
	0.2775	-4.10521
	0.27778	-4.10596
	0.27806	-4.10644
	0.27833	-4.10684
	0.27861	-4.10707
	0.27889	-4.1082
	0.27917	-4.10942
	0.27944	-4.11054
	0.27972	-4.11123
	0.28	-4.1112
	0.28028	-4.11124
	0.28056	-4.11223
	0.28083	-4.11439
	0.28111	-4.116
	0.28139	-4.1168
	0.28167	-4.11738
	0.28194	-4.11757
	0.28222	-4.1177
	0.2825	-4.11821
	0.28278	-4.11814
	0.28306	-4.11871
	0.28333	-4.11892
	0.28361	-4.11952
	0.28389	-4.11988
	0.28417	-4.11997
	0.28444	-4.12019
	0.28472	-4.12029
	0.285	-4.12079
	0.28528	-4.12183
	0.28556	-4.12285
	0.28583	-4.12338
	0.28611	-4.12433
	0.28639	-4.12532
	0.28667	-4.12612
	0.28694	-4.12712
	0.28722	-4.12748
	0.2875	-4.12795
	0.28778	-4.12858
	0.28806	-4.12929
	0.28833	-4.12979
	0.28861	-4.13036
	0.28889	-4.13108
	0.28917	-4.13253
	0.28944	-4.13375
	0.28972	-4.13489
	0.29	-4.13564
	0.29028	-4.13632
	0.29056	-4.13711
	0.29083	-4.13769
	0.29111	-4.13817
	0.29139	-4.13899
	0.29167	-4.14008
	0.29194	-4.14006
	0.29222	-4.14028
	0.2925	-4.14046
	0.29278	-4.14118
	0.29306	-4.14142
	0.29333	-4.14239
	0.29361	-4.14342
	0.29389	-4.14417
	0.29417	-4.14516
	0.29444	-4.14584
	0.29472	-4.14617
	0.295	-4.14613
	0.29528	-4.14644
	0.29556	-4.14627
	0.29583	-4.14657
	0.29611	-4.14663
	0.29639	-4.14694
	0.29667	-4.14696
	0.29694	-4.14701
	0.29722	-4.14738
	0.2975	-4.14811
	0.29778	-4.14936
	0.29806	-4.15088
	0.29833	-4.15198
	0.29861	-4.15278
	0.29889	-4.15343
	0.29917	-4.15355
	0.29944	-4.15335
	0.29972	-4.15313
	0.3	-4.15296
	0.30028	-4.15295
	0.30056	-4.15334
	0.30083	-4.15408
	0.30111	-4.15486
	0.30139	-4.15518
	0.30167	-4.15521
	0.30194	-4.15512
	0.30222	-4.15527
	0.3025	-4.1558
	0.30278	-4.15655
	0.30306	-4.15662
	0.30333	-4.15667
	0.30361	-4.15724
	0.30389	-4.1582
	0.30417	-4.15883
	0.30444	-4.15896
	0.30472	-4.15904
	0.305	-4.1592
	0.30528	-4.15957
	0.30556	-4.16025
	0.30583	-4.16105
	0.30611	-4.16173
	0.30639	-4.16212
	0.30667	-4.16348
	0.30694	-4.16482
	0.30722	-4.16493
	0.3075	-4.16494
	0.30778	-4.16498
	0.30806	-4.16532
	0.30833	-4.16569
	0.30861	-4.1659
	0.30889	-4.16597
	0.30917	-4.16652
	0.30944	-4.16765
	0.30972	-4.16886
	0.31	-4.16964
	0.31028	-4.17003
	0.31056	-4.17048
	0.31083	-4.17085
	0.31111	-4.17081
	0.31139	-4.17095
	0.31167	-4.17088
	0.31194	-4.17106
	0.31222	-4.1711
	0.3125	-4.17143
	0.31278	-4.17181
	0.31306	-4.17208
	0.31333	-4.17223
	0.31361	-4.17228
	0.31389	-4.17227
	0.31417	-4.17242
	0.31444	-4.17273
	0.31472	-4.17347
	0.315	-4.17425
	0.31528	-4.17535
	0.31556	-4.17607
	0.31583	-4.17661
	0.31611	-4.1767
	0.31639	-4.17702
	0.31667	-4.17713
	0.31694	-4.17718
	0.31722	-4.17733
	0.3175	-4.17786
	0.31778	-4.17867
	0.31806	-4.17865
	0.31833	-4.17895
	0.31861	-4.17904
	0.31889	-4.17949
	0.31917	-4.18017
	0.31944	-4.18102
	0.31972	-4.18127
	0.32	-4.1811
	0.32028	-4.18113
	0.32056	-4.18164
	0.32083	-4.18237
	0.32111	-4.18253
	0.32139	-4.18266
	0.32167	-4.18315
	0.32194	-4.18396
	0.32222	-4.18423
	0.3225	-4.18454
	0.32278	-4.1847
	0.32306	-4.18471
	0.32333	-4.18473
	0.32361	-4.18483
	0.32389	-4.18488
	0.32417	-4.1849
	0.32444	-4.18534
	0.32472	-4.18623
	0.325	-4.18706
	0.32528	-4.18783
	0.32556	-4.18841
	0.32583	-4.18861
	0.32611	-4.18912
	0.32639	-4.18984
	0.32667	-4.19029
	0.32694	-4.1905
	0.32722	-4.19114
	0.3275	-4.19213
	0.32778	-4.1928
	0.32806	-4.19336
	0.32833	-4.19353
	0.32861	-4.1935
	0.32889	-4.19354
	0.32917	-4.19377
	0.32944	-4.19387
	0.32972	-4.19393
	0.33	-4.19405
	0.33028	-4.19439
	0.33056	-4.19489
	0.33083	-4.19597
	0.33111	-4.19695
	0.33139	-4.19772
	0.33167	-4.19798
	0.33194	-4.19855
	0.33222	-4.1991
	0.3325	-4.19912
	0.33278	-4.19946
	0.33306	-4.19973
	0.33333	-4.20066
	0.33361	-4.20107
	0.33389	-4.20165
	0.33417	-4.20212
	0.33444	-4.20218
	0.33472	-4.20242
	0.335	-4.20252
	0.33528	-4.20274
	0.33556	-4.20302
	0.33583	-4.20315
	0.33611	-4.20346
	0.33639	-4.20357
	0.33667	-4.20408
	0.33694	-4.20479
	0.33722	-4.20505
	0.3375	-4.20518
	0.33778	-4.20527
	0.33806	-4.20529
	0.33833	-4.20584
	0.33861	-4.20662
	0.33889	-4.20676
	0.33917	-4.20684
	0.33944	-4.20722
	0.33972	-4.2081
	0.34	-4.20881
	0.34028	-4.20964
	0.34056	-4.20992
	0.34083	-4.20996
	0.34111	-4.2103
	0.34139	-4.21053
	0.34167	-4.21102
	0.34194	-4.21113
	0.34222	-4.21118
	0.3425	-4.21161
	0.34278	-4.21236
	0.34306	-4.21239
	0.34333	-4.21254
	0.34361	-4.2126
	0.34389	-4.21281
	0.34417	-4.21317
	0.34444	-4.21365
	0.34472	-4.2138
	0.345	-4.21432
	0.34528	-4.21489
	0.34556	-4.21551
	0.34583	-4.21614
	0.34611	-4.21648
	0.34639	-4.21708
	0.34667	-4.21727
	0.34694	-4.21749
	0.34722	-4.21756
	0.3475	-4.21804
	0.34778	-4.21899
	0.34806	-4.21985
	0.34833	-4.22041
	0.34861	-4.22079
	0.34889	-4.22108
	0.34917	-4.22137
	0.34944	-4.22187
	0.34972	-4.22264
	0.35	-4.22272
	0.35028	-4.22278
	0.35056	-4.22332
	0.35083	-4.22448
	0.35111	-4.22547
	0.35139	-4.22602
	0.35167	-4.22617
	0.35194	-4.22623
	0.35222	-4.22625
	0.3525	-4.22689
	0.35278	-4.22747
	0.35306	-4.22762
	0.35333	-4.22771
	0.35361	-4.22846
	0.35389	-4.22941
	0.35417	-4.23003
	0.35444	-4.23047
	0.35472	-4.23083
	0.355	-4.23109
	0.35528	-4.23118
	0.35556	-4.23158
	0.35583	-4.2322
	0.35611	-4.23257
	0.35639	-4.23326
	0.35667	-4.23389
	0.35694	-4.23375
	0.35722	-4.23384
	0.3575	-4.23365
	0.35778	-4.23379
	0.35806	-4.23393
	0.35833	-4.23447
	0.35861	-4.23514
	0.35889	-4.23588
	0.35917	-4.23645
	0.35944	-4.23686
	0.35972	-4.23715
	0.36	-4.23741
	0.36028	-4.23743
	0.36056	-4.23783
	0.36083	-4.23769
	0.36111	-4.23832
	0.36139	-4.23849
	0.36167	-4.23908
	0.36194	-4.23957
	0.36222	-4.2396
	0.3625	-4.24023
	0.36278	-4.24044
	0.36306	-4.24118
	0.36333	-4.24155
	0.36361	-4.24149
	0.36389	-4.24153
	0.36417	-4.24154
	0.36444	-4.2417
	0.36472	-4.24196
	0.365	-4.24244
	0.36528	-4.24277
	0.36556	-4.24338
	0.36583	-4.24409
	0.36611	-4.24452
	0.36639	-4.24477
	0.36667	-4.24457
	0.36694	-4.24458
	0.36722	-4.24483
	0.3675	-4.24525
	0.36778	-4.24545
	0.36806	-4.2456
	0.36833	-4.24564
	0.36861	-4.24605
	0.36889	-4.24665
	0.36917	-4.24711
	0.36944	-4.24747
	0.36972	-4.24759
	0.37	-4.24819
	0.37028	-4.24919
	0.37056	-4.24998
	0.37083	-4.25011
	0.37111	-4.25021
	0.37139	-4.25038
	0.37167	-4.25084
	0.37194	-4.25119
	0.37222	-4.25152
	0.3725	-4.25196
	0.37278	-4.25249
	0.37306	-4.25295
	0.37333	-4.25321
	0.37361	-4.25342
	0.37389	-4.2534
	0.37417	-4.25347
	0.37444	-4.25373
	0.37472	-4.25388
	0.375	-4.25415
	0.37528	-4.2543
	0.37556	-4.25485
	0.37583	-4.25529
	0.37611	-4.2555
	0.37639	-4.25595
	0.37667	-4.25608
	0.37694	-4.25652
	0.37722	-4.25672
	0.3775	-4.25691
	0.37778	-4.25709
	0.37806	-4.25736
	0.37833	-4.25758
	0.37861	-4.25765
	0.37889	-4.25814
	0.37917	-4.25894
	0.37944	-4.25955
	0.37972	-4.25994
	0.38	-4.26016
	0.38028	-4.26058
	0.38056	-4.26127
	0.38083	-4.26148
	0.38111	-4.26172
	0.38139	-4.26183
	0.38167	-4.26227
	0.38194	-4.26278
	0.38222	-4.26322
	0.3825	-4.26381
	0.38278	-4.2637
	0.38306	-4.26385
	0.38333	-4.26428
	0.38361	-4.26485
	0.38389	-4.26496
	0.38417	-4.26499
	0.38444	-4.26524
	0.38472	-4.26577
	0.385	-4.26632
	0.38528	-4.26668
	0.38556	-4.2671
	0.38583	-4.26746
	0.38611	-4.26762
	0.38639	-4.26798
	0.38667	-4.26853
	0.38694	-4.26907
	0.38722	-4.26925
	0.3875	-4.26942
	0.38778	-4.26959
	0.38806	-4.2697
	0.38833	-4.27035
	0.38861	-4.27103
	0.38889	-4.27141
	0.38917	-4.27157
	0.38944	-4.27183
	0.38972	-4.27228
	0.39	-4.27276
	0.39028	-4.27264
	0.39056	-4.27253
	0.39083	-4.27227
	0.39111	-4.2723
	0.39139	-4.27243
	0.39167	-4.27312
	0.39194	-4.27408
	0.39222	-4.27457
	0.3925	-4.27473
	0.39278	-4.27499
	0.39306	-4.27546
	0.39333	-4.27567
	0.39361	-4.27579
	0.39389	-4.27584
	0.39417	-4.27626
	0.39444	-4.27664
	0.39472	-4.27677
	0.395	-4.27737
	0.39528	-4.27846
	0.39556	-4.27937
	0.39583	-4.28029
	0.39611	-4.28075
	0.39639	-4.281
	0.39667	-4.28109
	0.39694	-4.28131
	0.39722	-4.28143
	0.3975	-4.28178
	0.39778	-4.28253
	0.39806	-4.28296
	0.39833	-4.28341
	0.39861	-4.28356
	0.39889	-4.28403
	0.39917	-4.28425
	0.39944	-4.28485
	0.39972	-4.28475
	0.4	-4.28516
	0.40028	-4.28527
	0.40056	-4.28585
	0.40083	-4.28679
	0.40111	-4.28733
	0.40139	-4.28779
	0.40167	-4.28795
	0.40194	-4.28841
	0.40222	-4.28865
	0.4025	-4.28904
	0.40278	-4.28971
	0.40306	-4.2901
	0.40333	-4.29011
	0.40361	-4.29016
	0.40389	-4.29033
	0.40417	-4.29097
	0.40444	-4.29117
	0.40472	-4.29164
	0.405	-4.29186
	0.40528	-4.29224
	0.40556	-4.29242
	0.40583	-4.29275
	0.40611	-4.29317
	0.40639	-4.29388
	0.40667	-4.29464
	0.40694	-4.29537
	0.40722	-4.29583
	0.4075	-4.29605
	0.40778	-4.29651
	0.40806	-4.29724
	0.40833	-4.29738
	0.40861	-4.29781
	0.40889	-4.29832
	0.40917	-4.29914
	0.40944	-4.29944
	0.40972	-4.29942
	0.41	-4.2993
	0.41028	-4.29925
	0.41056	-4.29955
	0.41083	-4.29994
	0.41111	-4.30007
	0.41139	-4.30048
	0.41167	-4.30107
	0.41194	-4.30136
	0.41222	-4.30171
	0.4125	-4.30194
	0.41278	-4.3022
	0.41306	-4.30254
	0.41333	-4.30269
	0.41361	-4.30296
	0.41389	-4.30304
	0.41417	-4.3032
	0.41444	-4.30329
	0.41472	-4.30352
	0.415	-4.30366
	0.41528	-4.30392
	0.41556	-4.30437
	0.41583	-4.30456
	0.41611	-4.30515
	0.41639	-4.30546
	0.41667	-4.30553
	0.41694	-4.30558
	0.41722	-4.30601
	0.4175	-4.30656
	0.41778	-4.30695
	0.41806	-4.30775
	0.41833	-4.30877
	0.41861	-4.30891
	0.41889	-4.30907
	0.41917	-4.30917
	0.41944	-4.30955
	0.41972	-4.30988
	0.42	-4.31007
	0.42028	-4.31028
	0.42056	-4.31029
	0.42083	-4.31047
	0.42111	-4.31053
	0.42139	-4.31139
	0.42167	-4.31252
	0.42194	-4.31299
	0.42222	-4.31333
	0.4225	-4.31344
	0.42278	-4.31371
	0.42306	-4.31415
	0.42333	-4.31431
	0.42361	-4.31496
	0.42389	-4.31527
	0.42417	-4.31582
	0.42444	-4.31627
	0.42472	-4.31667
	0.425	-4.31705
	0.42528	-4.31706
	0.42556	-4.31716
	0.42583	-4.3172
	0.42611	-4.31734
	0.42639	-4.31836
	0.42667	-4.31959
	0.42694	-4.32
	0.42722	-4.32034
	0.4275	-4.32046
	0.42778	-4.3207
	0.42806	-4.32079
	0.42833	-4.32073
	0.42861	-4.32111
	0.42889	-4.32151
	0.42917	-4.32232
	0.42944	-4.32248
	0.42972	-4.32273
	0.43	-4.32289
	0.43028	-4.32339
	0.43056	-4.32334
	0.43083	-4.32354
	0.43111	-4.32375
	0.43139	-4.32429
	0.43167	-4.32434
	0.43194	-4.32454
	0.43222	-4.32448
	0.4325	-4.32468
	0.43278	-4.32478
	0.43306	-4.32549
	0.43333	-4.32614
	0.43361	-4.32622
	0.43389	-4.32625
	0.43417	-4.32642
	0.43444	-4.32724
	0.43472	-4.32765
	0.435	-4.32844
	0.43528	-4.3287
	0.43556	-4.32896
	0.43583	-4.32922
	0.43611	-4.32979
	0.43639	-4.3299
	0.43667	-4.3307
	0.43694	-4.33096
	0.43722	-4.33165
	0.4375	-4.3323
	0.43778	-4.33278
	0.43806	-4.33313
	0.43833	-4.33299
	0.43861	-4.33306
	0.43889	-4.33367
	0.43917	-4.33466
	0.43944	-4.33501
	0.43972	-4.33489
	0.44	-4.33494
	0.44028	-4.33492
	0.44056	-4.33509
	0.44083	-4.33554
	0.44111	-4.33603
	0.44139	-4.33651
	0.44167	-4.33709
	0.44194	-4.33729
	0.44222	-4.33783
	0.4425	-4.33802
	0.44278	-4.33873
	0.44306	-4.33893
	0.44333	-4.33928
	0.44361	-4.33959
	0.44389	-4.33985
	0.44417	-4.33996
	0.44444	-4.34003
	0.44472	-4.34025
	0.445	-4.34043
	0.44528	-4.34115
	0.44556	-4.34181
	0.44583	-4.34195
	0.44611	-4.34197
	0.44639	-4.34197
	0.44667	-4.34242
	0.44694	-4.3433
	0.44722	-4.34417
	0.4475	-4.3448
	0.44778	-4.34501
	0.44806	-4.34508
	0.44833	-4.34518
	0.44861	-4.34522
	0.44889	-4.34543
	0.44917	-4.346
	0.44944	-4.34664
	0.44972	-4.34695
	0.45	-4.34726
	0.45028	-4.34733
	0.45056	-4.34739
	0.45083	-4.34744
	0.45111	-4.3479
	0.45139	-4.34851
	0.45167	-4.34869
	0.45194	-4.34884
	0.45222	-4.34881
	0.4525	-4.34899
	0.45278	-4.34914
	0.45306	-4.34962
	0.45333	-4.35022
	0.45361	-4.35043
	0.45389	-4.35088
	0.45417	-4.35131
	0.45444	-4.3515
	0.45472	-4.35185
	0.455	-4.35246
	0.45528	-4.35315
	0.45556	-4.35353
	0.45583	-4.35366
	0.45611	-4.35397
	0.45639	-4.35446
	0.45667	-4.35482
	0.45694	-4.35508
	0.45722	-4.35602
	0.4575	-4.35677
	0.45778	-4.35654
	0.45806	-4.35666
	0.45833	-4.3574
	0.45861	-4.35823
	0.45889	-4.35811
	0.45917	-4.35812
	0.45944	-4.35808
	0.45972	-4.35828
	0.46	-4.35867
	0.46028	-4.35894
	0.46056	-4.35912
	0.46083	-4.3592
	0.46111	-4.35972
	0.46139	-4.3608
	0.46167	-4.36103
	0.46194	-4.36141
	0.46222	-4.36154
	0.4625	-4.36178
	0.46278	-4.36252
	0.46306	-4.36317
	0.46333	-4.36333
	0.46361	-4.36339
	0.46389	-4.36364
	0.46417	-4.36393
	0.46444	-4.36426
	0.46472	-4.36473
	0.465	-4.3649
	0.46528	-4.36506
	0.46556	-4.36517
	0.46583	-4.36563
	0.46611	-4.3663
	0.46639	-4.36653
	0.46667	-4.36706
	0.46694	-4.36758
	0.46722	-4.36823
	0.4675	-4.36848
	0.46778	-4.36861
	0.46806	-4.36889
	0.46833	-4.36886
	0.46861	-4.36897
	0.46889	-4.36899
	0.46917	-4.36907
	0.46944	-4.36928
	0.46972	-4.36946
	0.47	-4.37023
	0.47028	-4.3712
	0.47056	-4.3718
	0.47083	-4.37202
	0.47111	-4.37204
	0.47139	-4.37212
	0.47167	-4.3725
	0.47194	-4.37256
	0.47222	-4.37275
	0.4725	-4.37277
	0.47278	-4.37316
	0.47306	-4.373
	0.47333	-4.37331
	0.47361	-4.37346
	0.47389	-4.37399
	0.47417	-4.3744
	0.47444	-4.37473
	0.47472	-4.37504
	0.475	-4.37535
	0.47528	-4.37574
	0.47556	-4.37595
	0.47583	-4.3766
	0.47611	-4.37756
	0.47639	-4.37856
	0.47667	-4.3789
	0.47694	-4.37873
	0.47722	-4.3787
	0.4775	-4.37869
	0.47778	-4.37868
	0.47806	-4.37866
	0.47833	-4.37862
	0.47861	-4.37862
	0.47889	-4.37887
	0.47917	-4.37929
	0.47944	-4.37956
	0.47972	-4.37992
	0.48	-4.37994
	0.48028	-4.38022
	0.48056	-4.38016
	0.48083	-4.38024
	0.48111	-4.38025
	0.48139	-4.38034
	0.48167	-4.38062
	0.48194	-4.38096
	0.48222	-4.38153
	0.4825	-4.3821
	0.48278	-4.3827
	0.48306	-4.38374
	0.48333	-4.38424
	0.48361	-4.38465
	0.48389	-4.38513
	0.48417	-4.38517
	0.48444	-4.38538
	0.48472	-4.38546
	0.485	-4.38585
	0.48528	-4.386
	0.48556	-4.38613
	0.48583	-4.38605
	0.48611	-4.3862
	0.48639	-4.38623
	0.48667	-4.38698
	0.48694	-4.38796
	0.48722	-4.38846
	0.4875	-4.38863
	0.48778	-4.38859
	0.48806	-4.38848
	0.48833	-4.38842
	0.48861	-4.38859
	0.48889	-4.38873
	0.48917	-4.38878
	0.48944	-4.38881
	0.48972	-4.3891
	0.49	-4.38994
	0.49028	-4.38996
	0.49056	-4.39047
	0.49083	-4.39099
	0.49111	-4.3919
	0.49139	-4.3922
	0.49167	-4.39249
	0.49194	-4.39262
	0.49222	-4.39319
	0.4925	-4.3932
	0.49278	-4.39308
	0.49306	-4.39299
	0.49333	-4.39304
	0.49361	-4.39371
	0.49389	-4.39438
	0.49417	-4.39417
	0.49444	-4.39432
	0.49472	-4.39421
	0.495	-4.39436
	0.49528	-4.39466
	0.49556	-4.3955
	0.49583	-4.39641
	0.49611	-4.39645
	0.49639	-4.39665
	0.49667	-4.39672
	0.49694	-4.39715
	0.49722	-4.39796
	0.4975	-4.39831
	0.49778	-4.39843
	0.49806	-4.39866
	0.49833	-4.39933
	0.49861	-4.40013
	0.49889	-4.4007
	0.49917	-4.40089
	0.49944	-4.40086
	0.49972	-4.40123
	0.5	-4.40134
	0.50028	-4.40185
	0.50056	-4.40246
	0.50083	-4.40295
	0.50111	-4.40325
	0.50139	-4.40312
	0.50167	-4.40347
	0.50194	-4.4037
	0.50222	-4.40447
	0.5025	-4.40499
	0.50278	-4.40557
	0.50306	-4.40653
	0.50333	-4.40707
	0.50361	-4.40711
	0.50389	-4.40708
	0.50417	-4.40693
	0.50444	-4.40689
	0.50472	-4.40696
	0.505	-4.40705
	0.50528	-4.40759
	0.50556	-4.40822
	0.50583	-4.4084
	0.50611	-4.40839
	0.50639	-4.40845
	0.50667	-4.40868
	0.50694	-4.40929
	0.50722	-4.40984
	0.5075	-4.41011
	0.50778	-4.41068
	0.50806	-4.41087
	0.50833	-4.4115
	0.50861	-4.412
	0.50889	-4.41223
	0.50917	-4.41217
	0.50944	-4.41203
	0.50972	-4.41196
	0.51	-4.41214
	0.51028	-4.41247
	0.51056	-4.41283
	0.51083	-4.41296
	0.51111	-4.41368
	0.51139	-4.4146
	0.51167	-4.41495
	0.51194	-4.41533
	0.51222	-4.41521
	0.5125	-4.41549
	0.51278	-4.41573
	0.51306	-4.41666
	0.51333	-4.41707
	0.51361	-4.4172
	0.51389	-4.41737
	0.51417	-4.41787
	0.51444	-4.418
	0.51472	-4.41845
	0.515	-4.4186
	0.51528	-4.41871
	0.51556	-4.41874
	0.51583	-4.41878
	0.51611	-4.41908
	0.51639	-4.41914
	0.51667	-4.41897
	0.51694	-4.41894
	0.51722	-4.41921
	0.5175	-4.42007
	0.51778	-4.42087
	0.51806	-4.42135
	0.51833	-4.4217
	0.51861	-4.42181
	0.51889	-4.42184
	0.51917	-4.42203
	0.51944	-4.4226
	0.51972	-4.4231
	0.52	-4.42326
	0.52028	-4.42348
	0.52056	-4.42382
	0.52083	-4.42403
	0.52111	-4.42442
	0.52139	-4.42469
	0.52167	-4.42498
	0.52194	-4.42522
	0.52222	-4.426
	0.5225	-4.42608
	0.52278	-4.42642
	0.52306	-4.4266
	0.52333	-4.42675
	0.52361	-4.42683
	0.52389	-4.4269
	0.52417	-4.42719
	0.52444	-4.42763
	0.52472	-4.42809
	0.525	-4.42841
	0.52528	-4.4288
	0.52556	-4.42929
	0.52583	-4.4292
	0.52611	-4.42934
	0.52639	-4.42953
	0.52667	-4.42995
	0.52694	-4.43053
	0.52722	-4.43116
	0.5275	-4.43146
	0.52778	-4.43147
	0.52806	-4.43172
	0.52833	-4.4316
	0.52861	-4.43175
	0.52889	-4.43176
	0.52917	-4.43204
	0.52944	-4.43223
	0.52972	-4.43245
	0.53	-4.4327
	0.53028	-4.43321
	0.53056	-4.43349
	0.53083	-4.43398
	0.53111	-4.43427
	0.53139	-4.43455
	0.53167	-4.4348
	0.53194	-4.4354
	0.53222	-4.43556
	0.5325	-4.43582
	0.53278	-4.43591
	0.53306	-4.43676
	0.53333	-4.43763
	0.53361	-4.43792
	0.53389	-4.43802
	0.53417	-4.43827
	0.53444	-4.43887
	0.53472	-4.43971
	0.535	-4.43991
	0.53528	-4.44024
	0.53556	-4.44046
	0.53583	-4.4409
	0.53611	-4.44132
	0.53639	-4.44155
	0.53667	-4.44173
	0.53694	-4.44183
	0.53722	-4.44209
	0.5375	-4.44281
	0.53778	-4.44305
	0.53806	-4.44316
	0.53833	-4.44334
	0.53861	-4.44369
	0.53889	-4.44405
	0.53917	-4.44432
	0.53944	-4.4448
	0.53972	-4.44493
	0.54	-4.44536
	0.54028	-4.44536
	0.54056	-4.44552
	0.54083	-4.44557
	0.54111	-4.44586
	0.54139	-4.44648
	0.54167	-4.447
	0.54194	-4.44719
	0.54222	-4.44749
	0.5425	-4.44789
	0.54278	-4.44839
	0.54306	-4.44846
	0.54333	-4.44865
	0.54361	-4.44902
	0.54389	-4.44964
	0.54417	-4.44997
	0.54444	-4.45048
	0.54472	-4.451
	0.545	-4.45096
	0.54528	-4.45089
	0.54556	-4.45082
	0.54583	-4.45086
	0.54611	-4.45116
	0.54639	-4.45183
	0.54667	-4.45244
	0.54694	-4.4528
	0.54722	-4.45332
	0.5475	-4.45373
	0.54778	-4.45387
	0.54806	-4.45422
	0.54833	-4.45497
	0.54861	-4.45557
	0.54889	-4.45592
	0.54917	-4.45601
	0.54944	-4.45628
	0.54972	-4.45641
	0.55	-4.45667
	0.55028	-4.45687
	0.55056	-4.45727
	0.55083	-4.45793
	0.55111	-4.45812
	0.55139	-4.45818
	0.55167	-4.4582
	0.55194	-4.45823
	0.55222	-4.45836
	0.5525	-4.45841
	0.55278	-4.45871
	0.55306	-4.45933
	0.55333	-4.46005
	0.55361	-4.46025
	0.55389	-4.46034
	0.55417	-4.46026
	0.55444	-4.46027
	0.55472	-4.4609
[truncated: 44,172 more rows]

## Sheet: Figure S10
Figure S11a
	Bi # 98-024-6663		Bi nanowires after electrolysis
	22.474	4.4	10	15
	23.795	1.3	10.02	13
	27.167	100	10.04	6
	37.962	36.7	10.06	10
	39.619	37.8	10.08	15
	44.563	5.7	10.1	8
	45.875	5.8	10.12	13
	46.024	3.9	10.14	19
	46.741	0.2	10.16	9
	48.701	19.9	10.18	6
	56.032	11.6	10.2	13
	59.339	4.3	10.22	14
	61.133	2.2	10.24	5
	62.191	13.6	10.26	11
	62.896	0.2	10.28	13
	64.514	16.6	10.3	14
	67.456	3.9	10.32	13
	70.79	11.1	10.34	3
	71.549	1.2	10.36	10
	71.886	3.1	10.38	12
	73.724	2.2	10.4	11
	75.34	2.3	10.42	9
	76.41	0.4	10.44	9
	81.159	2.3	10.46	5
	85.02	4.5	10.48	15
	85.341	3.8	10.5	12
	85.434	1.3	10.52	13
	87.101	2.8	10.54	14
	89.591	2.4	10.56	15
	89.698	0.6	10.58	16
			10.6	12
			10.62	15
			10.64	9
			10.66	17
			10.68	10
			10.7	17
			10.72	17
			10.74	8
			10.76	9
			10.78	9
			10.8	18
			10.82	9
			10.84	12
			10.86	10
			10.88	11
			10.9	9
			10.92	15
			10.94	8
			10.96	10
			10.98	14
			11	7
			11.02	17
			11.04	10
			11.06	14
			11.08	11
			11.1	10
			11.12	15
			11.14	15
			11.16	10
			11.18	14
			11.2	7
			11.22	10
			11.24	5
			11.26	15
			11.28	11
			11.3	15
			11.32	8
			11.34	5
			11.36	14
			11.38	16
			11.4	9
			11.42	8
			11.44	13
			11.46	10
			11.48	10
			11.5	8
			11.52	7
			11.54	11
			11.56	7
			11.58	11
			11.6	6
			11.62	12
			11.64	6
			11.66	14
			11.68	8
			11.7	7
			11.72	12
			11.74	7
			11.76	14
			11.78	18
			11.8	9
			11.82	9
			11.84	8
			11.86	8
			11.88	12
			11.9	7
			11.92	8
			11.94	9
			11.96	7
			11.98	6
			12	11
			12.02	3
			12.04	9
			12.06	7
			12.08	10
			12.1	11
			12.12	13
			12.14	10
			12.16	5
			12.18	8
			12.2	8
			12.22	13
			12.24	8
			12.26	8
			12.28	11
			12.3	11
			12.32	12
			12.34	13
			12.36	12
			12.38	7
			12.4	10
			12.42	9
			12.44	12
			12.46	16
			12.48	12
			12.5	6
			12.52	8
			12.54	12
			12.56	14
			12.58	10
			12.6	9
			12.62	14
			12.64	12
			12.66	7
			12.68	13
			12.7	5
			12.72	12
			12.74	16
			12.76	6
			12.78	7
			12.8	13
			12.82	7
			12.84	9
			12.86	10
			12.88	10
			12.9	9
			12.92	8
			12.94	10
			12.96	8
			12.98	4
			13	14
			13.02	11
			13.04	11
			13.06	10
			13.08	10
			13.1	14
			13.12	10
			13.14	11
			13.16	16
			13.18	6
			13.2	10
			13.22	11
			13.24	6
			13.26	11
			13.28	7
			13.3	5
			13.32	8
			13.34	8
			13.36	10
			13.38	12
			13.4	10
			13.42	9
			13.44	12
			13.46	7
			13.48	9
			13.5	9
			13.52	10
			13.54	16
			13.56	13
			13.58	4
			13.6	10
			13.62	9
			13.64	7
			13.66	8
			13.68	11
			13.7	7
			13.72	11
			13.74	10
			13.76	4
			13.78	9
			13.8	16
			13.82	5
			13.84	8
			13.86	11
			13.88	8
			13.9	13
			13.92	6
			13.94	14
			13.96	7
			13.98	8
			14	8
			14.02	9
			14.04	9
			14.06	5
			14.08	7
			14.1	9
			14.12	7
			14.14	11
			14.16	11
			14.18	9
			14.2	9
			14.22	18
			14.24	9
			14.26	6
			14.28	7
			14.3	13
			14.32	10
			14.34	5
			14.36	5
			14.38	6
			14.4	11
			14.42	10
			14.44	10
			14.46	7
			14.48	9
			14.5	9
			14.52	12
			14.54	10
			14.56	10
			14.58	8
			14.6	8
			14.62	9
			14.64	13
			14.66	9
			14.68	9
			14.7	15
			14.72	10
			14.74	9
			14.76	8
			14.78	9
			14.8	14
			14.82	5
			14.84	8
			14.86	11
			14.88	3
			14.9	7
			14.92	7
			14.94	5
			14.96	9
			14.98	9
			15	8
			15.02	9
			15.04	7
			15.06	7
			15.08	9
			15.1	15
			15.12	13
			15.14	10
			15.16	11
			15.18	10
			15.2	9
			15.22	6
			15.24	10
			15.26	9
			15.28	7
			15.3	12
			15.32	3
			15.34	15
			15.36	11
			15.38	4
			15.4	8
			15.42	13
			15.44	8
			15.46	10
			15.48	5
			15.5	7
			15.52	8
			15.54	5
			15.56	11
			15.58	10
			15.6	12
			15.62	13
			15.64	10
			15.66	6
			15.68	10
			15.7	8
			15.72	7
			15.74	13
			15.76	8
			15.78	10
			15.8	6
			15.82	13
			15.84	6
			15.86	7
			15.88	6
			15.9	8
			15.92	6
			15.94	10
			15.96	10
			15.98	7
			16	8
			16.02	8
			16.04	15
			16.06	13
			16.08	4
			16.1	9
			16.12	11
			16.14	16
			16.16	11
			16.18	6
			16.2	10
			16.22	9
			16.24	10
			16.26	13
			16.28	11
			16.3	10
			16.32	8
			16.34	5
			16.36	3
			16.38	17
			16.4	7
			16.42	8
			16.44	13
			16.46	4
			16.48	8
			16.5	6
			16.52	11
			16.54	9
			16.56	10
			16.58	14
			16.6	11
			16.62	17
			16.64	12
			16.66	5
			16.68	7
			16.7	9
			16.72	9
			16.74	14
			16.76	7
			16.78	8
			16.8	8
			16.82	11
			16.84	4
			16.86	5
			16.88	6
			16.9	9
			16.92	14
			16.94	11
			16.96	15
			16.98	11
			17	8
			17.02	14
			17.04	3
			17.06	12
			17.08	7
			17.1	12
			17.12	8
			17.14	8
			17.16	8
			17.18	11
			17.2	10
			17.22	11
			17.24	10
			17.26	9
			17.28	7
			17.3	8
			17.32	9
			17.34	10
			17.36	12
			17.38	15
			17.4	5
			17.42	10
			17.44	5
			17.46	8
			17.48	4
			17.5	9
			17.52	19
			17.54	15
			17.56	8
			17.58	9
			17.6	9
			17.62	11
			17.64	7
			17.66	14
			17.68	9
			17.7	9
			17.72	12
			17.74	10
			17.76	9
			17.78	8
			17.8	19
			17.82	14
			17.84	12
			17.86	17
			17.88	14
			17.9	12
			17.92	15
			17.94	19
			17.96	21
			17.98	32
			18	17
			18.02	29
			18.04	30
			18.06	24
			18.08	30
			18.1	40
			18.12	30
			18.14	30
			18.16	18
			18.18	27
			18.2	15
			18.22	23
			18.24	14
			18.26	12
			18.28	8
			18.3	6
			18.32	10
			18.34	19
			18.36	9
			18.38	13
			18.4	10
			18.42	5
			18.44	5
			18.46	10
			18.48	12
			18.5	11
			18.52	5
			18.54	8
			18.56	7
			18.58	15
			18.6	12
			18.62	10
			18.64	10
			18.66	10
			18.68	10
			18.7	11
			18.72	10
			18.74	6
			18.76	15
			18.78	10
			18.8	16
			18.82	15
			18.84	9
			18.86	8
			18.88	8
			18.9	9
			18.92	8
			18.94	10
			18.96	10
			18.98	3
			19	4
			19.02	6
			19.04	13
			19.06	13
			19.08	10
			19.1	3
			19.12	8
			19.14	11
			19.16	6
			19.18	10
			19.2	15
			19.22	9
			19.24	8
			19.26	5
			19.28	10
			19.3	12
			19.32	5
			19.34	12
			19.36	7
			19.38	8
			19.4	10
			19.42	9
			19.44	8
			19.46	8
			19.48	5
			19.5	6
			19.52	8
			19.54	10
			19.56	5
			19.58	4
			19.6	8
			19.62	14
			19.64	9
			19.66	9
			19.68	11
			19.7	9
			19.72	6
			19.74	10
			19.76	6
			19.78	4
			19.8	3
			19.82	7
			19.84	9
			19.86	10
			19.88	6
			19.9	14
			19.92	9
			19.94	8
			19.96	6
			19.98	8
			20	13
			20.02	7
			20.04	13
			20.06	7
			20.08	6
			20.1	10
			20.12	11
			20.14	13
			20.16	6
			20.18	7
			20.2	11
			20.22	10
			20.24	11
			20.26	6
			20.28	9
			20.3	8
			20.32	8
			20.34	8
			20.36	9
			20.38	9
			20.4	13
			20.42	14
			20.44	6
			20.46	12
			20.48	13
			20.5	9
			20.52	10
			20.54	9
			20.56	9
			20.58	11
			20.6	5
			20.62	9
			20.64	10
			20.66	9
			20.68	9
			20.7	9
			20.72	8
			20.74	11
			20.76	8
			20.78	10
			20.8	13
			20.82	12
			20.84	11
			20.86	8
			20.88	13
			20.9	16
			20.92	8
			20.94	10
			20.96	11
			20.98	15
			21	7
			21.02	8
			21.04	6
			21.06	8
			21.08	9
			21.1	12
			21.12	9
			21.14	11
			21.16	11
			21.18	15
			21.2	14
			21.22	7
			21.24	12
			21.26	10
			21.28	8
			21.3	7
			21.32	5
			21.34	7
			21.36	15
			21.38	11
			21.4	12
			21.42	11
			21.44	12
			21.46	8
			21.48	8
			21.5	11
			21.52	10
			21.54	10
			21.56	11
			21.58	13
			21.6	11
			21.62	7
			21.64	7
			21.66	13
			21.68	7
			21.7	7
			21.72	17
			21.74	9
			21.76	9
			21.78	8
			21.8	11
			21.82	14
			21.84	18
			21.86	10
			21.88	7
			21.9	10
			21.92	13
			21.94	14
			21.96	6
			21.98	21
			22	4
			22.02	8
			22.04	18
			22.06	9
			22.08	13
			22.1	9
			22.12	9
			22.14	7
			22.16	21
			22.18	18
			22.2	15
			22.22	17
			22.24	15
			22.26	16
			22.28	16
			22.3	14
			22.32	17
			22.34	19
			22.36	16
			22.38	24
			22.4	17
			22.42	17
			22.44	31
			22.46	27
			22.48	31
			22.5	28
			22.52	23
			22.54	27
			22.56	17
			22.58	26
			22.6	15
			22.62	15
			22.64	19
			22.66	7
			22.68	13
			22.7	14
			22.72	10
			22.74	11
			22.76	15
			22.78	12
			22.8	16
			22.82	13
			22.84	17
			22.86	12
			22.88	16
			22.9	15
			22.92	12
			22.94	8
			22.96	12
			22.98	17
			23	18
			23.02	15
			23.04	16
			23.06	10
			23.08	14
			23.1	12
			23.12	13
			23.14	16
			23.16	20
			23.18	13
			23.2	13
			23.22	16
			23.24	24
			23.26	23
			23.28	20
			23.3	20
			23.32	18
			23.34	10
			23.36	12
			23.38	22
			23.4	18
			23.42	14
			23.44	18
			23.46	18
			23.48	23
			23.5	13
			23.52	28
			23.54	22
			23.56	14
			23.58	21
			23.6	26
			23.62	13
			23.64	20
			23.66	15
			23.68	19
			23.7	18
			23.72	21
			23.74	33
			23.76	25
			23.78	16
			23.8	22
			23.82	26
			23.84	17
			23.86	25
			23.88	22
			23.9	25
			23.92	25
			23.94	20
			23.96	23
			23.98	16
			24	18
			24.02	21
			24.04	23
			24.06	17
			24.08	21
			24.1	35
			24.12	19
			24.14	25
			24.16	25
			24.18	22
			24.2	27
			24.22	17
			24.24	26
			24.26	24
			24.28	24
			24.3	31
			24.32	27
			24.34	27
			24.36	27
			24.38	35
			24.4	32
			24.42	32
			24.44	38
			24.46	39
			24.48	26
			24.5	26
			24.52	21
			24.54	39
			24.56	27
			24.58	22
			24.6	36
			24.62	33
			24.64	45
			24.66	36
			24.68	41
			24.7	43
			24.72	30
			24.74	40
			24.76	40
			24.78	37
			24.8	40
			24.82	46
			24.84	39
			24.86	39
			24.88	36
			24.9	45
			24.92	49
			24.94	66
			24.96	50
			24.98	49
			25	46
			25.02	51
			25.04	49
			25.06	64
			25.08	58
			25.1	50
			25.12	59
			25.14	55
			25.16	58
			25.18	67
			25.2	58
			25.22	66
			25.24	49
			25.26	57
			25.28	66
			25.3	76
			25.32	72
			25.34	63
			25.36	77
			25.38	75
			25.4	95
			25.42	81
			25.44	75
			25.46	75
			25.48	92
			25.5	84
			25.52	89
			25.54	83
			25.56	108
			25.58	93
			25.6	106
			25.62	91
			25.64	100
			25.66	94
			25.68	110
			25.7	114
			25.72	114
			25.74	112
			25.76	113
			25.78	128
			25.8	108
			25.82	112
			25.84	128
			25.86	129
			25.88	129
			25.9	131
			25.92	136
			25.94	131
			25.96	150
			25.98	126
			26	144
			26.02	154
			26.04	172
			26.06	150
			26.08	156
			26.1	181
			26.12	178
			26.14	192
			26.16	191
			26.18	235
			26.2	243
			26.22	263
			26.24	241
			26.26	279
			26.28	345
			26.3	335
			26.32	353
			26.34	421
			26.36	402
			26.38	414
			26.4	420
			26.42	341
			26.44	310
			26.46	302
			26.48	246
			26.5	186
			26.52	172
			26.54	176
			26.56	133
			26.58	126
			26.6	108
			26.62	87
			26.64	114
			26.66	76
			26.68	71
			26.7	71
			26.72	75
			26.74	75
			26.76	75
			26.78	60
			26.8	65
			26.82	59
			26.84	51
			26.86	68
			26.88	59
			26.9	66
			26.92	65
			26.94	59
			26.96	100
			26.98	93
			27	93
			27.02	140
			27.04	156
			27.06	135
			27.08	183
			27.1	261
			27.12	267
			27.14	317
			27.16	328
			27.18	336
			27.2	300
			27.22	276
			27.24	243
			27.26	184
			27.28	164
			27.3	135
			27.32	103
			27.34	87
			27.36	70
			27.38	64
			27.4	56
			27.42	46
			27.44	46
			27.46	33
			27.48	37
			27.5	34
			27.52	34
			27.54	26
			27.56	32
			27.58	33
			27.6	23
			27.62	17
			27.64	21
			27.66	14
			27.68	19
			27.7	15
			27.72	23
			27.74	17
			27.76	23
			27.78	18
			27.8	30
			27.82	21
			27.84	18
			27.86	22
			27.88	16
			27.9	21
			27.92	20
			27.94	20
			27.96	19
			27.98	27
			28	21
			28.02	14
			28.04	17
			28.06	27
			28.08	19
			28.1	12
			28.12	16
			28.14	13
			28.16	16
			28.18	19
			28.2	17
			28.22	18
			28.24	16
			28.26	12
			28.28	15
			28.3	13
			28.32	16
			28.34	14
			28.36	12
			28.38	7
			28.4	10
			28.42	12
			28.44	15
			28.46	16
			28.48	10
			28.5	15
			28.52	15
			28.54	9
			28.56	13
			28.58	14
			28.6	10
			28.62	12
			28.64	15
			28.66	15
			28.68	13
			28.7	13
			28.72	9
			28.74	18
			28.76	14
			28.78	8
			28.8	19
			28.82	10
			28.84	15
			28.86	12
			28.88	11
			28.9	8
			28.92	10
			28.94	10
			28.96	12
			28.98	13
			29	12
			29.02	12
			29.04	11
			29.06	11
			29.08	11
			29.1	8
			29.12	5
			29.14	16
			29.16	15
			29.18	10
			29.2	15
			29.22	12
			29.24	16
			29.26	10
			29.28	8
			29.3	11
			29.32	8
			29.34	17
			29.36	11
			29.38	9
			29.4	15
			29.42	18
			29.44	10
			29.46	14
			29.48	10
			29.5	8
			29.52	15
			29.54	12
			29.56	11
			29.58	14
			29.6	14
			29.62	4
			29.64	18
			29.66	10
			29.68	5
			29.7	11
			29.72	8
			29.74	13
			29.76	12
			29.78	11
			29.8	9
			29.82	7
			29.84	12
			29.86	12
			29.88	8
			29.9	8
			29.92	4
			29.94	12
			29.96	7
			29.98	13
			30	11
			30.02	15
			30.04	11
			30.06	12
			30.08	13
			30.1	8
			30.12	20
			30.14	8
			30.16	10
			30.18	5
			30.2	9
			30.22	9
			30.24	7
			30.26	11
			30.28	10
			30.3	9
			30.32	8
			30.34	5
			30.36	5
			30.38	10
			30.4	9
			30.42	9
			30.44	10
			30.46	9
			30.48	10
			30.5	10
			30.52	9
			30.54	9
			30.56	6
			30.58	7
			30.6	9
			30.62	10
			30.64	12
			30.66	11
			30.68	6
			30.7	14
			30.72	5
			30.74	5
			30.76	4
			30.78	3
			30.8	5
			30.82	6
			30.84	5
			30.86	9
			30.88	7
			30.9	7
			30.92	8
			30.94	6
			30.96	10
			30.98	10
			31	9
			31.02	6
			31.04	8
			31.06	11
			31.08	6
			31.1	5
			31.12	8
			31.14	13
			31.16	13
			31.18	10
			31.2	8
			31.22	6
			31.24	5
			31.26	9
			31.28	9
			31.3	14
			31.32	11
			31.34	8
			31.36	13
			31.38	8
			31.4	10
			31.42	10
			31.44	4
			31.46	12
			31.48	5
			31.5	15
			31.52	8
			31.54	8
			31.56	11
			31.58	8
			31.6	10
			31.62	11
			31.64	7
			31.66	10
			31.68	9
			31.7	6
			31.72	8
			31.74	13
			31.76	7
			31.78	5
			31.8	11
			31.82	4
			31.84	8
			31.86	12
			31.88	13
			31.9	11
			31.92	8
			31.94	8
			31.96	5
			31.98	5
			32	9
			32.02	7
			32.04	5
			32.06	4
			32.08	13
			32.1	7
			32.12	11
			32.14	9
			32.16	11
			32.18	8
			32.2	10
			32.22	4
			32.24	2
			32.26	9
			32.28	6
			32.3	7
			32.32	10
			32.34	8
			32.36	5
			32.38	3
			32.4	10
			32.42	6
			32.44	7
			32.46	9
			32.48	7
			32.5	14
			32.52	6
			32.54	5
			32.56	3
			32.58	9
			32.6	8
			32.62	7
			32.64	10
			32.66	7
			32.68	7
			32.7	8
			32.72	5
			32.74	4
			32.76	11
			32.78	9
			32.8	5
			32.82	5
			32.84	5
			32.86	5
			32.88	3
			32.9	6
			32.92	3
			32.94	8
			32.96	5
			32.98	9
			33	6
			33.02	6
			33.04	2
			33.06	0
			33.08	6
			33.1	9
			33.12	4
			33.14	2
			33.16	8
			33.18	2
			33.2	5
			33.22	6
			33.24	6
			33.26	4
			33.28	9
			33.3	7
			33.32	7
			33.34	1
			33.36	5
			33.38	10
			33.4	4
			33.42	8
			33.44	5
			33.46	3
			33.48	11
			33.5	3
			33.52	4
			33.54	9
			33.56	7
			33.58	9
			33.6	4
			33.62	6
			33.64	6
			33.66	2
			33.68	6
			33.7	6
			33.72	3
			33.74	4
			33.76	5
			33.78	5
			33.8	3
			33.82	7
			33.84	7
			33.86	6
			33.88	7
			33.9	3
			33.92	6
			33.94	8
			33.96	6
			33.98	4
			34	6
			34.02	9
			34.04	4
			34.06	3
			34.08	3
			34.1	7
			34.12	4
			34.14	6
			34.16	7
			34.18	4
			34.2	3
			34.22	4
			34.24	8
			34.26	3
			34.28	4
			34.3	9
			34.32	4
			34.34	7
			34.36	9
			34.38	6
			34.4	6
			34.42	4
			34.44	4
			34.46	1
			34.48	3
			34.5	6
			34.52	7
			34.54	3
			34.56	2
			34.58	7
			34.6	4
			34.62	4
			34.64	6
			34.66	6
			34.68	5
			34.7	3
			34.72	8
			34.74	9
			34.76	8
			34.78	3
			34.8	4
			34.82	5
			34.84	4
			34.86	10
			34.88	12
			34.9	4
			34.92	5
			34.94	3
			34.96	4
			34.98	2
			35	6
			35.02	9
			35.04	5
			35.06	6
			35.08	3
			35.1	10
			35.12	4
			35.14	12
			35.16	3
			35.18	6
			35.2	2
			35.22	4
			35.24	9
			35.26	6
			35.28	7
			35.3	3
			35.32	5
			35.34	3
			35.36	5
			35.38	2
			35.4	4
			35.42	3
			35.44	5
			35.46	10
			35.48	5
			35.5	5
			35.52	2
			35.54	6
			35.56	6
			35.58	5
			35.6	4
			35.62	3
			35.64	6
			35.66	3
			35.68	4
			35.7	6
			35.72	8
			35.74	5
			35.76	4
			35.78	4
			35.8	3
			35.82	5
			35.84	5
			35.86	2
			35.88	5
			35.9	6
			35.92	7
			35.94	10
			35.96	5
			35.98	6
			36	6
			36.02	6
			36.04	4
			36.06	8
			36.08	6
			36.1	8
			36.12	4
			36.14	6
			36.16	7
			36.18	5
			36.2	4
			36.22	9
			36.24	5
			36.26	4
			36.28	8
			36.3	5
			36.32	4
			36.34	6
			36.36	10
			36.38	6
			36.4	6
			36.42	6
			36.44	3
			36.46	5
			36.48	4
			36.5	8
			36.52	5
			36.54	6
			36.56	8
			36.58	5
			36.6	5
			36.62	6
			36.64	3
			36.66	3
			36.68	12
			36.7	5
			36.72	9
			36.74	5
			36.76	4
			36.78	5
			36.8	6
			36.82	9
			36.84	6
			36.86	8
			36.88	4
			36.9	2
			36.92	6
			36.94	5
			36.96	5
			36.98	10
			37	9
			37.02	10
			37.04	6
			37.06	10
			37.08	6
			37.1	7
			37.12	3
			37.14	6
			37.16	4
			37.18	10
			37.2	9
			37.22	3
			37.24	8
			37.26	4
			37.28	8
			37.3	6
			37.32	9
			37.34	8
			37.36	9
			37.38	6
			37.4	8
			37.42	12
			37.44	14
			37.46	9
			37.48	17
			37.5	11
			37.52	6
			37.54	6
			37.56	6
			37.58	10
			37.6	14
			37.62	11
			37.64	13
			37.66	16
			37.68	9
			37.7	15
			37.72	14
			37.74	22
			37.76	24
			37.78	30
			37.8	33
			37.82	37
			37.84	55
			37.86	54
			37.88	63
			37.9	68
			37.92	83
			37.94	70
			37.96	99
			37.98	94
			38	73
			38.02	81
			38.04	69
			38.06	56
			38.08	48
			38.1	44
			38.12	40
			38.14	37
			38.16	25
			38.18	25
			38.2	17
			38.22	23
			38.24	18
			38.26	20
			38.28	16
			38.3	12
			38.32	10
			38.34	4
			38.36	15
			38.38	12
			38.4	9
			38.42	5
			38.44	7
			38.46	11
			38.48	7
			38.5	4
			38.52	11
			38.54	5
			38.56	10
			38.58	5
			38.6	11
			38.62	5
			38.64	6
			38.66	3
			38.68	6
			38.7	10
			38.72	8
			38.74	3
			38.76	6
			38.78	14
			38.8	3
			38.82	9
			38.84	9
			38.86	10
			38.88	5
			38.9	6
			38.92	9
			38.94	12
			38.96	5
			38.98	8
			39	5
			39.02	7
			39.04	6
			39.06	10
			39.08	5
			39.1	6
			39.12	8
			39.14	9
			39.16	10
			39.18	2
			39.2	7
			39.22	7
			39.24	6
			39.26	13
			39.28	14
			39.3	9
			39.32	14
			39.34	16
			39.36	11
			39.38	16
			39.4	15
			39.42	27
			39.44	23
			39.46	17
			39.48	29
			39.5	29
			39.52	45
			39.54	46
			39.56	56
			39.58	61
			39.6	92
			39.62	102
			39.64	100
			39.66	90
			39.68	108
			39.7	84
			39.72	63
			39.74	54
			39.76	52
			39.78	35
			39.8	37
			39.82	33
			39.84	30
			39.86	16
			39.88	15
			39.9	10
			39.92	10
			39.94	8
			39.96	17
			39.98	6
			40	16
			40.02	7
			40.04	5
			40.06	6
			40.08	7
			40.1	4
			40.12	1
			40.14	15
			40.16	5
			40.18	10
			40.2	10
			40.22	5
			40.24	3
			40.26	5
			40.28	11
			40.3	8
			40.32	7
			40.34	6
			40.36	6
			40.38	7
			40.4	9
			40.42	6
			40.44	6
			40.46	3
			40.48	5
			40.5	1
			40.52	10
			40.54	5
			40.56	8
			40.58	8
			40.6	6
			40.62	5
			40.64	7
			40.66	5
			40.68	8
			40.7	3
			40.72	4
			40.74	5
			40.76	5
			40.78	8
			40.8	5
			40.82	3
			40.84	2
			40.86	3
			40.88	3
			40.9	3
			40.92	5
			40.94	4
			40.96	5
			40.98	6
			41	2
			41.02	12
			41.04	8
			41.06	7
			41.08	5
			41.1	5
			41.12	6
			41.14	0
			41.16	6
			41.18	5
			41.2	7
			41.22	5
			41.24	3
			41.26	12
			41.28	5
			41.3	7
			41.32	6
			41.34	4
			41.36	7
			41.38	9
			41.4	4
			41.42	4
			41.44	5
			41.46	6
			41.48	4
			41.5	6
			41.52	5
			41.54	5
			41.56	7
			41.58	6
			41.6	5
			41.62	2
			41.64	4
			41.66	5
			41.68	6
			41.7	6
			41.72	9
			41.74	7
			41.76	5
			41.78	6
			41.8	5
			41.82	8
			41.84	8
			41.86	11
			41.88	8
			41.9	11
			41.92	9
			41.94	7
			41.96	7
			41.98	4
			42	9
			42.02	4
			42.04	11
			42.06	5
			42.08	5
			42.1	8
			42.12	3
			42.14	6
			42.16	3
			42.18	4
			42.2	10
			42.22	10
			42.24	8
			42.26	8
			42.28	5
			42.3	6
			42.32	5
			42.34	9
			42.36	7
			42.38	5
			42.4	7
			42.42	6
			42.44	9
			42.46	8
			42.48	10
			42.5	9
			42.52	10
			42.54	9
			42.56	8
			42.58	6
			42.6	6
			42.62	8
			42.64	7
			42.66	5
			42.68	10
			42.7	6
			42.72	5
			42.74	10
			42.76	9
			42.78	9
			42.8	8
			42.82	5
			42.84	7
			42.86	7
			42.88	9
			42.9	6
			42.92	8
			42.94	9
			42.96	9
			42.98	15
			43	7
			43.02	11
			43.04	10
			43.06	6
			43.08	7
			43.1	10
			43.12	9
			43.14	7
			43.16	9
			43.18	10
			43.2	4
			43.22	10
			43.24	3
			43.26	14
			43.28	10
			43.3	14
			43.32	9
			43.34	7
			43.36	10
			43.38	9
			43.4	9
			43.42	9
			43.44	6
			43.46	15
			43.48	9
			43.5	8
			43.52	6
			43.54	4
			43.56	7
			43.58	8
			43.6	9
			43.62	4
			43.64	7
			43.66	6
			43.68	3
			43.7	12
			43.72	9
			43.74	7
			43.76	5
			43.78	6
			43.8	10
			43.82	7
			43.84	6
			43.86	7
			43.88	11
			43.9	6
			43.92	9
			43.94	8
			43.96	5
			43.98	8
			44	5
			44.02	10
			44.04	7
			44.06	6
			44.08	7
			44.1	8
			44.12	12
			44.14	6
			44.16	10
			44.18	4
			44.2	3
			44.22	10
			44.24	9
			44.26	7
			44.28	13
			44.3	11
			44.32	7
			44.34	6
			44.36	12
			44.38	14
			44.4	9
			44.42	9
			44.44	15
			44.46	22
			44.48	21
			44.5	12
			44.52	23
			44.54	12
			44.56	20
			44.58	17
			44.6	22
			44.62	19
			44.64	15
			44.66	15
			44.68	13
			44.7	14
			44.72	17
			44.74	7
			44.76	11
			44.78	4
			44.8	11
			44.82	11
			44.84	7
			44.86	12
			44.88	6
			44.9	6
			44.92	12
			44.94	4
			44.96	13
			44.98	11
			45	5
			45.02	5
			45.04	4
			45.06	5
			45.08	3
			45.1	3
			45.12	8
			45.14	8
			45.16	4
			45.18	6
			45.2	5
			45.22	9
			45.24	6
			45.26	4
			45.28	5
			45.3	12
			45.32	8
			45.34	1
			45.36	8
			45.38	8
			45.4	5
			45.42	3
			45.44	7
			45.46	2
			45.48	9
			45.5	1
			45.52	6
			45.54	6
			45.56	3
			45.58	3
			45.6	3
			45.62	7
			45.64	5
			45.66	10
			45.68	10
			45.7	12
			45.72	14
			45.74	12
			45.76	12
			45.78	13
			45.8	18
			45.82	12
			45.84	17
			45.86	23
			45.88	28
			45.9	22
			45.92	11
			45.94	19
			45.96	23
			45.98	22
			46	29
			46.02	18
			46.04	18
			46.06	19
			46.08	20
			46.1	13
			46.12	15
			46.14	10
			46.16	7
			46.18	13
			46.2	15
			46.22	7
			46.24	7
			46.26	11
			46.28	13
			46.3	10
			46.32	14
			46.34	11
			46.36	9
			46.38	5
			46.4	7
			46.42	14
			46.44	5
			46.46	6
			46.48	10
			46.5	2
			46.52	5
			46.54	4
			46.56	10
			46.58	10
			46.6	6
			46.62	7
			46.64	6
			46.66	6
			46.68	3
			46.7	5
			46.72	6
			46.74	8
			46.76	6
			46.78	9
			46.8	6
			46.82	7
			46.84	2
			46.86	10
			46.88	4
			46.9	6
			46.92	13
			46.94	5
			46.96	6
			46.98	7
			47	7
			47.02	5
			47.04	8
			47.06	5
			47.08	5
			47.1	5
			47.12	9
			47.14	9
			47.16	8
			47.18	5
			47.2	5
			47.22	10
			47.24	5
			47.26	5
			47.28	6
			47.3	3
			47.32	3
			47.34	5
			47.36	5
			47.38	5
			47.4	3
			47.42	6
			47.44	5
			47.46	8
			47.48	6
			47.5	8
			47.52	11
			47.54	2
			47.56	6
			47.58	3
			47.6	6
			47.62	6
			47.64	8
			47.66	10
			47.68	3
			47.7	5
			47.72	8
			47.74	5
			47.76	7
			47.78	7
			47.8	6
			47.82	11
			47.84	4
			47.86	3
			47.88	8
			47.9	4
			47.92	4
			47.94	5
			47.96	4
			47.98	6
			48	7
			48.02	10
			48.04	7
			48.06	8
			48.08	7
			48.1	3
			48.12	3
			48.14	5
			48.16	6
			48.18	6
			48.2	4
			48.22	7
			48.24	10
			48.26	4
			48.28	3
			48.3	6
			48.32	9
			48.34	11
			48.36	5
			48.38	5
			48.4	8
			48.42	7
			48.44	11
			48.46	13
			48.48	14
			48.5	15
			48.52	13
			48.54	13
			48.56	14
			48.58	19
			48.6	15
			48.62	20
			48.64	27
			48.66	30
			48.68	39
			48.7	29
			48.72	41
			48.74	36
			48.76	26
			48.78	30
			48.8	38
			48.82	38
			48.84	22
			48.86	35
			48.88	21
			48.9	22
			48.92	15
			48.94	16
			48.96	17
			48.98	13
			49	9
			49.02	10
			49.04	8
			49.06	13
			49.08	11
			49.1	8
			49.12	11
			49.14	9
			49.16	10
			49.18	6
			49.2	8
			49.22	2
			49.24	9
			49.26	8
			49.28	7
			49.3	1
			49.32	9
			49.34	5
			49.36	7
			49.38	7
			49.4	8
			49.42	10
			49.44	5
			49.46	8
			49.48	7
			49.5	5
			49.52	6
			49.54	10
			49.56	1
			49.58	7
			49.6	7
			49.62	4
			49.64	5
			49.66	5
			49.68	6
			49.7	4
			49.72	7
			49.74	7
			49.76	7
			49.78	7
			49.8	5
			49.82	4
			49.84	10
			49.86	3
			49.88	4
			49.9	5
			49.92	4
			49.94	7
[truncated: 1,003 more rows]

[truncated: 31 more sheets: Figure S11, Figure S14, Figure S15, Figure S16, Figure S17, Figure S18, Figure S19, Figure S20, Figure S21, Figure S22, Figure S23, Figure S24, Figure S28, Figure S29, Figure S30, Figure S31, Figure S32, Figure S33, Figure S34, Figure S38 …]
